# Supplementary material for: Lack of the MHC class II chaperone H2-O causes susceptibility to autoimmune diseases
Source: PLoS Biol. 2020 Feb 18;18(2):e3000590. doi: 10.1371/journal.pbio.3000590 (PMC7028248; doi:10.1371/journal.pbio.3000590)
Supplement: S1 Table — Identified peptides were clustered based on the core sequence. For each core sequence, the number of times seen in the MassSpec was then combined to obtain a quantitative value. Each core sequence was then run through the IEDB I-Ab binding prediction algorithm to gain an idea of relative binding strengths. DO, H2-O; IEDB, Immune Epitope Database; KO, knockout; MassSpec, mass spectrometry; WT, wild-type. (XLSX) [file pbio.3000590.s007.xlsx]

## Sheet: S1 Table - Shared Peptides
Predicted Affinity Score	Protein	Peptide Core Sequence	DO-WT times seen	DO-KO times seen
0.06	Low-density lipoprotein recepor-related protein 10	(T)ITYSYAGARAPmG(Q)	14	19
0.24	apolipoprotein B-100	(F)LSQEYSGSVANEAN(V)	6	4
0.42	60S acidic ribosomal protein P0	(L)ADPSAFAAAAPAAAATT(A)	27	30
0.62	dihydrolipoyllysine-residue acetyltransferase component of pyruvate dehydrogenase complex, mitochondrial	(A)VPPTPQPVAPTPSAAPAGPK(G)	6	2
0.66	semaphorin-4D isoform X 10	(R)KFVYAGSNSGVVQ(A)	13	11
0.69	acid sphingomyelinase-like phosphodiesterase 3a	(G)NPLNSVFVAPAVTPVK(G)	23	58
0.78	Murinoglobulin-2 precursor	(S)LEISYTGSRPASN(M)	38	86
0.8	Transmembrane protein 163	(G)HAPSTAAPAPSPAPmS(S)	16	19
0.83	ATP synthase F(0) complex subunit C3, mitochondrial isoform a precursor	(I)DTAAKFIGAGAATVGVA(G)	6	4
0.87	Murinoglobulin-1 precursor	(S)LEISYTGSRPASNMV(I)	65	64
0.99	60S acidic ribosomal protein P0	(A)APAAAATTAAPAAAAAPAKAE(A)	66	89
1.27	E3 ubiquitin-protein ligase CBL	(S)EEDTEYmTPTSRPVG(V)	6	4
1.42	adenylyl cyclase-associated protein 1	(R)SGPKPFSAPKPQTSPSPKP(A)	5	4
1.54	integral membrane protein 2C	(K)ADKAAASGPASASAPAA(E)	15	33
1.65	hematological and neurological expressed 1 protein	(E)EKPVPAAPVPSPVAPAPV(P)	11	8
1.86	CCR4-NOT transcription complex subunit 3	(S)TPAAPTSALGPKASPAPSH(N)	25	23
2.04	TGF-beta receptor type-2 isoform 1	(Q)VGTARYmAPEVLESR(M)	40	24
2.05	voltage-dependent anion-selective channel protein 2	(C)DVDFDFAGPAIHGSAV(F)	70	23
2.07	hematological and neurological expressed 1 protein	(A)APVPSPVAPAPVPSR(R)	3	2
2.12	phospholipase D4	(R)SLQAFSNPSAGISVDVK(V)	12	3
2.12	serine protease inhibitor A3K precursor (gi|148747546)	(N)QDKNIVFSPLSISAA(L)	15	4
2.16	gelsolin isoform 1	(G)EPEAmLQVLGPKPALPEG(T)	23	2
2.27	nischarin isoform X1	(S)AEAPAAAEAPAAAEAP(A)	13	12
2.28	interleukin-4 receptor subunit alpha isoform X1	(G)GYKPFQNPVPNQSPS(S)	16	13
2.41	Histocompatability 2, class II antigen A, beta 1	(G)RPDAEYWNSQPEILER(T)	19	2
2.46	proteasomal ubiquitin receptor ADRM1	(S)APAAASATSPSPAPSSGN(G)	27	30
2.5	protein shisa-5 isform 2	(A)QPTGPPPYHESLAGASQPP(Y)	31	24
2.58	Serum albumin	(I)LVRYTQKAPQVSTPTLV(E)	74	64
2.83	actin, cytoplasmic 1	(W)ISKQEYDESGPSIVHRK(C)	44	27
3.19	neurogenic locus notch homolog protein 2	(E)SPDQWSSSSPHSASD(W)	15	19
3.32	Low-density lipoprotein recepor-related protein 10	(E)TRSQVTPSVPSEALDD(S)	9	2
3.39	Sortilin-related receptor precursor	(R)KSIYRYDLASGATE(Q)	2	2
3.56	ICOS ligand precursor	(Y)LPYKSPGINVDSS(Y)	11	13
3.69	E3 ubiquitin-protein ligase RNF13 isform a, precursor (gi|164663850)	(N)AQRAGYKAAIVHNVDS(D)	8	7
5.71	class II histocompatibility antigen, M alpha chain	(S)APVEGASPTSISAVDGL(T)	15	18
5.73	marginal zone B- and B1-cell specific protein	(Q)IYEAYRQGQANLE(A)	10	3
5.84	transmembrane protein 106B	(M)KQIDYTVPTVIAEE(M)	25	12
5.87	immunoglobulin kappa light chain	(T)DQDSKDSTYSmSSTLTLTK(D)	8	4
6.61	semaphorin-4B	(G)TVSSFQGNDPAISRSQ(S)	14	5
7.09	Sortilin-related receptor precursor	(W)GIDPYDQPNAIYIE(R)	110	59
7.29	integrin alpha-4 precursor	(S)VGAGHFRSPHTTEVVGGAPQ(H)	6	2
7.73	Sortilin-related receptor precursor	(R)VLIPYQGPSSDYVVVK(M)	31	14
9.02	alpha-2-HS-glycoprotein isoform 1	(A)DPPASVVVGPVVVPR(G)	9	4
9.1	B Cell differentiation antigen CD72 isoform 1	(E)DGELTYENVQVSPVPGGPP(G)	130	34
9.12	galectin-3-binding protein precursor	(E)DGDmRLVNGASANEGRVE(I)	7	2
10.12	trans-Golgi network integral membrane protein 1 precursor	(K)NEKDDLYKDSSGNTSAESS(H)	73	94
10.17	galectin-3-binding protein precursor	(L)TTSSYSNPTIGYENR(V)	11	15
10.62	cadherin-17	(E)GRLEVVTDPTTNAGYVK(I)	10	2
10.68	gelsolin isoform 1	(S)TQDEVAASAILTAQ(L)	11	2
11.47	Apolipoprotein E percursor	(S)VATNPIITPVAQENQ(-)	43	61
12.85	retinoid-inducible serine carboxypeptidase	(K)WKALYTDPKSSETAA(F)	3	9
12.87	78 kDa glucose-regulated protein	(R)ITPSYVAFTPEGER(L)	32	18
13.03	complement C4-B	(A)LVQEmSGSEASNVPVK(V)	9	4
13.63	H-2 Class II histocompatibility antigen gamma chain isoform 1	(K)SAKPVSQmRmATPLLmRPm(S)	76	57
15.63	desmoplakin	(G)LVRPGTALE(L)	4	4
16	neural cell adhesion molecule L1 precursor	(G)EPSPVSETVVTPEAAPEKNPV(D)	17	3
17.91	equilibrative nucleoside transporter 3	(H)SSNAVYRAPSNHQEADQ(E)	2	6
18.06	alpha-1,3-mannosyl-glycoprotein 2-beta-N-acetylglucosaminyltransferase	(F)LAQVYGAPQLQVEKV(R)	4	5
19.5	receptor-type tyrosine-protein phosphatase C isoform 1 (CD45)	(E)DSRGVGTPEPTNSAEEPE(H)	8	2
19.75	probable palmitoyltransferase ZDHHC20	(G)mDPEQASVANQSDY(V)	10	10
22.37	Histocompatibility 2, class II antigen A, alpha	(Y)GISVYQSPGDIGQYT(F)	2	12
22.5	Apolipoprotein E percursor	(Y)KKELEEQLGPVAEETRAR(L)	118	85
25.78	Histocompatability 2, class II antigen A, beta 1	(T)VCRHNYEGPETHTSLR(R)	386	288
31.87	proteasome subunit alpha type-7 isoform 1	(L)LEVVQSGGKNIE(L)	2	5
31.92	desmoplakin	(F)IVDPVSNLR(L)	2	12
33.57	desmoplakin	(A)ERAVTGYNDPETGNIIS(L)	2	1
43.59	B cell antigen receptor complex-associated protein alpha chain	(L)GPGQGTTGQLFFPEVNKN(H)	214	161
44.3	hornerin	(Q)ILKNPDDPD(T)	2	3
44.77	keratin, type II cytoskeletal 2 oral	(K)AQYEDIAQKSKAEAE(A)	27	30
54.43	bleomycin hydrolase	(L)AQNVGTTHDL(L)	2	5
76.61	desmoplakin	(L)SEILSDPSDDTKG(F)	2	5
77.22	keratin, type II cytoskeletal 1	(R)TNAENEFVTIK(K)	5	6
83.88	keratin, type II cytoskeletal 1	(L)SmDNNRSLDLD(G)	1	2
