# Supplementary material for: Lack of the MHC class II chaperone H2-O causes susceptibility to autoimmune diseases
Source: PLoS Biol. 2020 Feb 18;18(2):e3000590. doi: 10.1371/journal.pbio.3000590 (PMC7028248; doi:10.1371/journal.pbio.3000590)
Supplement: S2 Table — Identified peptides were clustered based on the core sequence. For each core sequence, the number of times seen in the MassSpec was then combined to obtain a quantitative value. Each core sequence was then run through the IEDB I-Ab binding prediction algorithm to gain an idea of relative binding strengths. DO, H2-O; IEDB, Immune Epitope Database; MassSpec, mass spectrometry; WT, wild-type. (XLSX) [file pbio.3000590.s008.xlsx]

## Sheet: S2 Table - DO-WT Unique 
Predicted Affinity Score	Protein	Peptide Core Sequence	DO-WT times seen
0.55	ras-related protein Rab-5C	(L)APmYYRGAQAAIVVY(D)	21
0.57	glyceraldehyde-3-phosphate dehydrogenase isoform 1	(L)TGmAFRVPTPNVSVVD(L)	7
0.58	solute carrier family 15 member 4	(G)APFDWEGAQASQAL(L)	4
0.87	acylamino-acid-releasing enzyme	(G)DSVVFAGPAGNSVETR(G)	3
1.27	complement C3 precursor	(T)QQLAFKQPSSAYAAF(N)	4
1.31	CD97 antigen isoform 1 precursor	(S)LEDFYGSPIPSVS(L)	25
1.48	B Cell differentiation antigen CD72 isoform 1	(D)EPSKYYYEVSLPSGLEE(L)	1
1.49	NEDD4 family-interacting protein 1 isoform X1	(G)FPKPPSYNVATTLPSYDEA(E)	10
2.48	endothelial differentiation-related factor 1	(Q)VIADYESGRAIPNNQ(V)	8
2.53	Murinoglobulin-1 precursor	(K)VDLRFSTSQSLPASQT(R)	4
3.11	protein tyrosine phosphatase receptor type C-associated protein	(L)SDLHAFSGSAAWDD(S)	14
3.26	lymphocyte antigen 86 precursor	(G)EQIYYAGPVNNPGLDVPQ(G)	16
3.39	eukaryotic translation initiation factor 3 subunit B	(S)EEETATSPAASPTPQ(S)	5
3.46	transmembrane emp24 domain-containing protein 9 precursor	(D)KQREEYQPATPGLG(M)	2
3.69	lysosomal alpha-mannosidase precursor	(C)NQLEALVGPEANVGPYG(S)	7
3.96	E3 ubiquitin-protein ligase RNF167 precursor	(N)AQKAGYGAAVVHNVN(S)	2
4.03	Golgi reassembly-stacking protein 2	(G)VPTVPLLPPQVNQSL(A)	6
4.12	sulfhydryl oxidase 1 isoform b precursor	(V)QANRYSEAHPQEPADG(Q)	6
4.89	inverted formin-2	(W)DLVDAVTPSPQPSKEE(D)	4
6.16	protein EVI2B	(N)KPTVTVVSPLPNDSINPQ(P)	16
7.34	neurogenic locus notch homolog protein 2	(Q)GEHPYLTPSPESPDQ(W)	6
7.38	interleukin-10 receptor subunit beta precursor	(S)LHLRFSAPQIENEPET(W)	2
7.48	equilibrative nucleoside transporter 3	(A)SEDNVYHSSNAVYRAPS(N)	3
7.84	rho GDP-dissociation inhibitor 2 isoform 1	(Y)GPRPEEYEFLTPVEEAPK(G)	3
7.86	plastin-2	(S)SIASFKDPKISTSLP(V)	16
8.2	interferon gamma receptor 1	(Y)SLVTPHQPAVLESE(T)	2
8.21	low affinity immunoglobulin gamma Fc region receptor II-b isoform 1	(T)LPEEVGEYRQPSGGSVPVSPG(P)	5
8.59	L-amino-acid oxidase precursor	(S)GALLLNAPVVSITQGR(N)	10
9.38	beta-2-microglobulin precursor	(Y)VTQFHPPHIEIQmL(K)	2
9.45	interferon gamma receptor 1	(E)EPLSTVTAPDSPEAAEQ(E)	6
9.92	Sortilin-related receptor precursor	(I)TTVSLSAPDALKIIT(E)	2
11.56	transmembrane protein 206	(K)EVDRYDAPGIAFYPG(Q)	8
12.25	inositol-3-phosphate synthase 1	(V)DSPDVVYSPETIEAR(Y)	2
12.62	lysosomal alpha-mannosidase precursor	(L)AEQEVLAPQVVLSLG(G)	5
13.38	Histocompatibility 2, class II antigen A, alpha	(S)TPATNEAPQATVFP(K)	20
29.43	14-3-3 protein gamma	(M)KNVTELNEPLSNEERN(L)	11
31.85	rho GDP-dissociation inhibitor 2 isoform 1	(F)LTPVEEAPKGmLARG(T)	5
41.71	keratin, type I cytoskeletal 1	(F)YQSKYEELQIT(A)	2
43.81	keratin, type II cytoskeletal 2 oral	(Q)YEDIAQKSKAEAE(A)	6
69.08	keratin, type II cytoskeletal 2 oral	(L)SMDNNRCLDLDSIIA(E)	1
71.3	desmoplakin	(L)IEKGHGIRLL(E)	1
72.41	uncharacterized protein LOC239673	(L)SmDNNRSLnLDSIIAEVK(A)	16
73.07	choline O-acetyltransferase	(C)ICLVcLDGPG(T)	1
75.37	choline O-acetyltransferase	(G)LGETLqEK(L)	1
77.22	keratin, type I cytoskeletal 1	(R)TNAENEFVTIK(K)	1
86.94	keratin, type II cytoskeletal 1b	(L)SmDNNRSLDLDSIIA(E)	9
