# Supplementary material for: Lack of the MHC class II chaperone H2-O causes susceptibility to autoimmune diseases
Source: PLoS Biol. 2020 Feb 18;18(2):e3000590. doi: 10.1371/journal.pbio.3000590 (PMC7028248; doi:10.1371/journal.pbio.3000590)
Supplement: S3 Table — Identified peptides were clustered based on the core sequence. For each core sequence, the number of times seen in the MassSpec was then combined to obtain a quantitative value. Each core sequence was then run through the IEDB I-Ab binding prediction algorithm to gain an idea of relative binding strengths. IEDB, Immune Epitope Database; KO, knockout; MassSpec, mass spectrometry. (XLSX) [file pbio.3000590.s009.xlsx]

## Sheet: S3 Table - DO-KO Unique 
Predicted Affinity Score	Protein	Peptide Core Sequence	DO-KO times seen
1.52	Fc receptor-like A isoform 2 precursor	(P)GPGSREAASPVAITVQEL(F)	4
2.25	interleukin-6 receptor subunit beta	(L)TNDRYVASLAARNKVG(K)	8
2.6	Murinoglobulin-1 precursor	(C)GKYTYGKPVPGHVK(I)	6
3.51	alpha-2-HS-glycoprotein isoform 1	(C)KLFQTQPQPANAN(A)	1
4.01	Low-density lipoprotein recepor-related protein 10	(Q)APPLPIKTPIPTPST(L)	2
7.91	T-lymphocyte surface antigen Ly-9 isoform 2	(E)DTHLNTYDGSHTLRVSQS(V)	4
7.92	proteasome subunit beta type-7	(L)FRYQGYIGAA(L)	2
11.86	proteasome subunit alpha type-2	(L)TTFSPSGKLVQ(I)	2
19.35	proteasome subunit alpha type-2	(E)YTQSGGVRPFGVS(L)	6
20.1	proteasome subunit alpha type-6	(L)SIDFKPSEIEVG(V)	1
24.73	glyceraldehyde-3-phosphate dehydrogenase isoform 1	(L)MTTVHAITATQKTVDGPSGK(L)	12
25.93	Proteasome subunit alpha type-5	(Q)FGEEDADPGAMSRPFG(V)	2
30.68	arginase-1	(E)EIYKTGLLSGL(D)	2
35.57	bleomycin hydrolase	(F)GVSLKNMNKAER(L)	2
36.33	keratin, type II cytoskeletal 2 oral	(Q)SLLQPLNVEID(P)	3
36.74	proteasome subunit beta type-7	(A)LVLGGVDVTGPHL(Y)	6
37.09	elongation factor 1-alpha 1 (gi|126032329)	(R)VETGVLKPG(M)	4
37.73	elongation factor 1-alpha 1 (gi|126032329)	(G)IGTVPVGRVE(T)	2
38.37	keratin, type II cytoskeletal 1	(S)KYEELQIT(A)	2
39.64	proteasome subunit beta type-2	(L)LLAGYDEHEGPAL(Y)	5
39.67	glyceraldehyde-3-phosphate dehydrogenase isoform 1	(Y)GYSNRVVDL(M)	2
42.81	proteasome subunit alpha type-7 isoform 1	(L)IVGFDFDGTPR(L)	2
45.58	proteasome subunit alpha type-7 isoform 1	(A)ITVFSPDGHL(F)	2
46.24	plectin isoform 12alpha	(T)GYVIDPIKGLK(L)	2
58.19	keratin, type II cytoskeletal 1	(K)VRFLEQQNQVL(Q)	2
58.19	keratin, type II cytoskeletal 1b	(K)VRFLEQQNQVL(Q)	1
58.35	centrosomal protein of 135 kDa (gi|39841057)	(K)LFSDLVHTTESLR(Q)	4
59.34	proteasome subunit beta type-7	(G)TTIAGVVYKDG(I)	3
59.64	Proteasome subunit alpha type-5	(L)KQVMEEKLNATNIE(L)	2
60.86	keratin, type 1 cytoskeletal 14	(K)TEELNREVATN(S)	2
62.91	proteasome subunit alpha type-6	(G)VVTVENPKFRIL(T)	2
64.33	plectin isoform 12alpha	(T)GGIIDPEESHRLPVE(V)	2
64.74	keratin, type 1 cytoskeletal 14	(M)DAAPGVDLSRILNE(M)	2
66.13	arginase-1	(L)RDVDPGEHYI(I)	2
80.98	keratin, type II cytoskeletal 1b	(N)VILSMDNNRSLDL(D)	2
82.08	plectin isoform 12alpha	(M)NEILTDPSDDTKG(F)	4
82.15	keratin, type II cytoskeletal 1b	(D)NNRSLDLDSII(D)	3
84.87	centrosomal protein of 135 kDa (gi|39841057)	(K)SDLETVVHQLEQEK(Q)	3
