# Supplementary material for: Lack of the MHC class II chaperone H2-O causes susceptibility to autoimmune diseases
Source: PLoS Biol. 2020 Feb 18;18(2):e3000590. doi: 10.1371/journal.pbio.3000590 (PMC7028248; doi:10.1371/journal.pbio.3000590)
Supplement: S1 Data — Peptide sequences identified in both DO-WT and DO-KO mice by MassSpec from 2 independent I-Ab elution experiments were pooled for analysis. Because of the open-ended nature of the MHC class II molecule, peptide sequences were collapsed into just the core amino acids for each peptide. The core sequence was then run through the MHC-II binding predictions function on the IEDB. All core sequences can be found in S1–S3Tables. Lower the affinity scores (i.e., closer to 0) indicate peptides with higher binding affinities to the I-Ab molecule. These data are depicted in Fig 1B, S1 Fig, and S1–S3 Tables. DO, H2-O; IEDB, Immune Epitope Database; KO, knockout; MassSpec, mass spectrometry; WT, wild-type. (XLSX) [file pbio.3000590.s010.xlsx]

## Sheet: S1 Data
Fig 1B	IEDB calculated affinity score for I-A(b) - Total Peptides				IEDB calculated affinity score for I-A(b) - Unique Peptides
	DO-WT	DO-KO			DO-WT	DO-KO
	0.06	0.06			0.55	1.52
	0.24	0.24			0.57	2.25
	0.42	0.42			0.58	2.6
	0.57	0.57			0.87	3.51
	0.62	0.62			1.27	4.01
	0.69	0.69			1.31	7.91
	0.78	0.78			1.48	7.92
	0.8	0.8			1.48	11.86
	0.83	0.83			1.49	19.35
	0.87	0.87			2.48	20.1
	0.99	0.99			2.53	24.73
	1.11	1.11			3.11	25.93
	1.13	1.13			3.26	30.68
	1.27	1.27			3.39	35.57
	1.42	1.42			3.46	36.74
	1.54	1.54			3.69	37.09
	1.65	1.65			3.96	37.73
	2.04	2.04			4.03	38.37
	2.05	2.05			4.12	39.64
	2.07	2.07			4.89	42.81
	2.12	2.12			6.16	45.58
	2.12	2.12			7.34	46.24
	2.16	2.16			7.38	58.19
	2.27	2.27			7.48	58.19
	2.28	2.28			7.84	58.35
	2.46	2.46			7.86	59.34
	2.5	2.5			8.2	59.64
	2.53	2.53			8.21	60.86
	2.58	2.58			8.59	62.91
	2.83	2.83			9.38	64.33
	3.32	3.32			9.45	64.74
	3.39	3.39			9.92	66.13
	3.56	3.56			11.56	80.98
	3.69	3.69			12.25	82.08
	5.71	5.71			12.62	82.15
	5.73	5.73			13.38	84.87
	5.84	5.84			29.43
	5.87	5.87			31.85
	6.61	6.61			41.71
	7.09	7.09			43.81
	7.29	7.29			69.08
	7.34	7.34			71.3
	7.48	7.48			72.41
	7.73	7.73			73.07
	9.1	9.1			75.37
	9.12	9.12
	10.12	10.12
	10.17	10.17
	10.62	10.62
	10.68	10.68
	12.85	12.85
	12.87	12.87
	1.86	1.86
	13.03	13.03
	15.61	15.61
	16	16
	18.06	18.06
	19.5	19.5
	22.37	22.37
	15.63	15.63
	31.92	31.92
	33.57	33.57
	71.3	71.3
	43.59	43.59
	44.3	44.3
	54.43	54.43
	69.08	69.08
	0.55	36.74
	0.58	59.34
	0.87	59.64
	1.27	37.09
	1.31	37.73
	1.48	38.37
	1.49	58.19
	2.41	48.55
	2.48	58.35
	3.11	84.87
	3.19	60.86
	3.26	64.74
	3.39	64.33
	3.46	82.08
	3.69	46.24
	3.96	77.22
	4.03	83.88
	4.12	80.98
	4.89	82.15
	6.16	58.19
	7.38
	7.84
	7.86
	8.2
	8.21
	8.59
	9.38
	9.45
	9.92
	11.56
	12.25
	12.62
	13.38
	17.91
	29.43
	31.85
	76.61
	43.81
	72.41
	73.07
	75.37
	41.71
	77.22

## Sheet: S1 Data_Individual Experiments
		Number peptides eluted per experiment
		DO-WT	DO-KO
	Experiment 1	1290	944
	Experiment 2	1666	1254
			s
