# Supplementary material for: Lack of the MHC class II chaperone H2-O causes susceptibility to autoimmune diseases
Source: PLoS Biol. 2020 Feb 18;18(2):e3000590. doi: 10.1371/journal.pbio.3000590 (PMC7028248; doi:10.1371/journal.pbio.3000590)
Supplement: S2 Data — Cell numbers were obtained via counting in hemocytometer chambers. Cells were then stained for the detection of CD4 T cells (Live/Dead dye−B220−CD11c−F480−CD3+CD4+CD8−), CD8 T cells (Live/Dead dye−B220−CD11c−F480−CD3+CD4−CD8+), CD4+CD25+ T cells (Live/Dead dye−CD3+B220−CD11c−F480−CD8−CD4+CD25+). In 3 separate experiments (N = 21 mice total), DO-WT and DO-KO mice were also checked for irregularity in development of Tregs (Live/Dead dye−CD3+B220−CD11c−F480−CD8−CD4+Foxp3+). Total cell numbers for each of the individual populations were obtained by applying the FlowJo generated percentages to the total number of splenocytes. Statistical significance was calculated using GraphPad Prism, unpaired t test, P value < 0.05. Error is represented as ±standard error mean (±SEM). These data are depicted in Fig 2. DO, H2-O; KO, knockout; Treg, regulatory T cell; WT, wild-type. (XLSX) [file pbio.3000590.s011.xlsx]

## Sheet: S2 Data
	Total Splenocytes			% CD4			Total # CD4			% CD8			Total # CD8			%CD4+CD25+			% CD4+Foxp3+
	DO-WT	DO-KO		DO-WT	DO-KO		DO-WT	DO-KO		DO-WT	DO-KO		DO-WT	DO-KO		DO-WT	DO-KO		DO-WT	DO-KO
	124800000	19200000		13.7	10.7		1809408	8970624		7.33	7.27		12067200	6.07876e+06		9.19	9.99		8.75	9.3
	150400000	51200000		12.1	15.4		4.10276e+06	1.61307e+07		6.17	8.05		2.08876e+06	8428416		10.2	9.95		8.85	8.13
	76800000	48000000		10.4	10.7		3215040	5256192		6.09	5.67		1881024	2780160		9.92	11.8		8.19	11.1
	64000000	41600000		10.9	13.8		2.81366e+06	5757952		5.73	5.68		1.47331e+06	2365952		10.1	9.97		7.39	10.6
	99200000	80000000		8.52	8.79		4226560	5779392		4.45	5.22		2208960	3.43113e+06		10.8	11		9.72	14
	41600000	54400000		17.4	20.4		7854816	6945952		10.7	13.1		4831536	4449328		8.09	10.2		9.64	11.8
	92800000	70400000		16.4	18.8		9684224	14473088		9.64	9.41		5705920	7243968		8.92	10.8		9.84	11.9
	86400000	89600000		15.8	18.4		11953984	13557456		10.2	10.4		7715456	7664976		8.74	9.27		9.58	12.3
																9.78	11.9		7.91	11.1
																9.14	11.5		8.44	11.5
																			6.5	10.1
																			8.56	10.6
																			9.28	7.83
																			8.55	7.93
	Characterization data for Naïve DO-WT and DO-KO mice																		7.56	6.46
																			8.78	8.21
	Mean was calculated using GraphPad prism program																		7.91	11.1
		Unpaired T-test, p-value <0.05, Error set to standard error mean (SEM)																	8.44	11.5
																			6.5	10.1
																			11.6	11.9
																			10.7	9.58
