# Supplementary material for: Lack of the MHC class II chaperone H2-O causes susceptibility to autoimmune diseases
Source: PLoS Biol. 2020 Feb 18;18(2):e3000590. doi: 10.1371/journal.pbio.3000590 (PMC7028248; doi:10.1371/journal.pbio.3000590)
Supplement: S3 Data — (A) Individual replicates of the MLR experiment. CD4 T cells were identified as being: Live/Dead Dye- B220− CD19− F480− CD8− CD4+. Proliferation was assessed by the percentage of CFSE dilution after coculture with B cells of the opposite strain. These data are in support of the representative plot in Fig 3A. (B) Individual replicates of the MLR experiment. CD4 T cells were identified as being Live/Dead Dye− B220− CD19− F480− CD8− CD4+. Proliferation was assessed by the percentage of CFSE dilution after coculture with autologous B cells. These data are in support of the representative plot in Fig 3B. (C) Eight of the 12 individual MLR experiments shown in (A) were run through the Cell Tracking function of the ModFit LT software (Verity Software House). Percent PF (%PF) was predicted for CD4+ T cells (Live/Dead Dye− B220− CD19− F480− CD8− CD4+). Statistical significance was calculated using GraphPad Prism, unpaired t test, P value < 0.05, ±SEM. These data are depicted in Fig 3C. (D) %PF was predicted using the Cell Tracking function of the ModFit LT software (Verity Software House) for CD4+ T cells (Live/Dead Dye− B220− CD19− F480− CD8− CD4+), which received autologous B cell stimulation. Statistical significance was calculated using GraphPad Prism, unpaired t test, P value < 0.05, ±SEM. These data are depicted in Fig 3D. (E) TCR-B sequences from DO-WT and DO-KO mice were run through the Differential Abundance analysis tool available on the Adaptive Biotechnologies (Seattle, WA) website using the default settings: minimum # of template copies need to be considered for analysis = 10, P value < 0.01, and two-sided binomial analysis with the Benjamini-Hochberg correction applied. These data are depicted in Fig 3E. (F, G, and TCR-B Details) All identified TCR-B amino acid sequences used for the naïve DO-WT and DO-KO analysis are available in S1_Data: Naïve KO_WT TCR-B Details. Productive rearrangements and Simpson’s Diversity (1/D) were calculated using the Diversity metr [file pbio.3000590.s012.xlsx]

## Sheet: S3 Data_ TCR-B Details
Sample Name	Productive frequency	Templates	Amino acid Sequence
DO-KO Naïve	0.000935804	45	LCQQSPKQAPLF
DO-KO Naïve	0.000727847	35	CASSILGGSSSYEQYF
DO-KO Naïve	0.000374322	18	CASSIGGAYEQYF
DO-KO Naïve	0.00033273	16	CTCSDRDRGSSDYTF
DO-KO Naïve	0.000415913	20	CAWSLDWGDEQYF
DO-KO Naïve	0.000353526	17	CTCSGDKSNERLFF
DO-KO Naïve	0.000166365	8	CTCSADSSSYEQYF
DO-KO Naïve	0.00033273	16	CASGDHRGQGNTLYF
DO-KO Naïve	0.000353526	17	CASSLTGNTGQLYF
DO-KO Naïve	0.000311935	15	CAWSLGTGEAPLF
DO-KO Naïve	0.000311935	15	CTCSAAGTGGEQYF
DO-KO Naïve	0.000187161	9	CSSSHRDWGGRREQYF
DO-KO Naïve	0.000561482	27	CASGVGLGGSYEQYF
DO-KO Naïve	0.000249548	12	CASGDHGAGNTLYF
DO-KO Naïve	0.000291139	14	CAWSLQGAGNTLYF
DO-KO Naïve	0.000124774	6	CASGDAWSDYTF
DO-KO Naïve	0.000124774	6	CASGDGWVEQYF
DO-KO Naïve	0.000103978	5	CTCSAGDEQYF
DO-KO Naïve	0.000228752	11	CASSLRDSSYEQYF
DO-KO Naïve	0.000228752	11	CASSRRLGSSYEQYF
DO-KO Naïve	0.000228752	11	CASSLGGQTYEQYF
DO-KO Naïve	0.000207956	10	CAWSGQPSSYEQYF
DO-KO Naïve	0.000207956	10	CASSQDRGLGEQYF
DO-KO Naïve	0.000249548	12	CASSSTGGNTGQLYF
DO-KO Naïve	0.000228752	11	CASSYANSDYTF
DO-KO Naïve	0.000249548	12	CASGQTGAGNTLYF
DO-KO Naïve	0.00033273	16	CASSPSSYEQYF
DO-KO Naïve	0.000395117	19	CASSQGTGGYERLFF
DO-KO Naïve	8.31826e-05	4	CTCSAGSSYEQYF
DO-KO Naïve	0.000228752	11	CTCSGDNSGNTLYF
DO-KO Naïve	0.000228752	11	CASSDDQGRGNQAPLF
DO-KO Naïve	0.000249548	12	CTCSGGLGGLFEQYF
DO-KO Naïve	0.000311935	15	CASSPSSYEQYF
DO-KO Naïve	8.31826e-05	4	CTCSAQYEQYF
DO-KO Naïve	0.000270343	13	CASSLKTGGNQAPLF
DO-KO Naïve	0.000187161	9	CASSQDNTALYEQYF
DO-KO Naïve	0.000145569	7	CASIRTENSDYTF
DO-KO Naïve	0.000145569	7	CAWSLGDWGYEQYF
DO-KO Naïve	6.23869e-05	3	CAWSLVEQYF
DO-KO Naïve	6.23869e-05	3	CASSLRLGDYEQYF
DO-KO Naïve	0.000124774	6	CASSSYEQYF
DO-KO Naïve	0.000103978	5	CAWSSPYEQYF
DO-KO Naïve	0.00033273	16	CGARRQNQDTQYF
DO-KO Naïve	8.31826e-05	4	CASSLRGSYEQYF
DO-KO Naïve	0.000374322	18	CASSSPGQGGSDYTF
DO-KO Naïve	0.000166365	8	CASGDRYEQYF
DO-KO Naïve	0.000124774	6	CASSIGRDSGNTLYF
DO-KO Naïve	0.000207956	10	CASSTGGSYEQYF
DO-KO Naïve	0.000249548	12	CASSPLGNQDTQYF
DO-KO Naïve	6.23869e-05	3	CAWSLTGGYEQYF
DO-KO Naïve	0.000103978	5	CASSEGQYEQYF
DO-KO Naïve	8.31826e-05	4	CTCSAGDNQAPLF
DO-KO Naïve	0.000187161	9	CASSTGGYAEQFF
DO-KO Naïve	8.31826e-05	4	CASSADYYEQYF
DO-KO Naïve	0.000166365	8	CGARAAYEQYF
DO-KO Naïve	6.23869e-05	3	CTCSARGAEQYF
DO-KO Naïve	6.23869e-05	3	CASSLGHYEQYF
DO-KO Naïve	6.23869e-05	3	CASSDPGQGDEQYF
DO-KO Naïve	6.23869e-05	3	CTCSARVSYEQYF
DO-KO Naïve	6.23869e-05	3	CTCSAGTGGVEQYF
DO-KO Naïve	0.000166365	8	CASSLGGSSYEQYF
DO-KO Naïve	6.23869e-05	3	CASGDAGEQYF
DO-KO Naïve	6.23869e-05	3	CTCSDSYEQYF
DO-KO Naïve	6.23869e-05	3	CASSSHRGRGSDYTF
DO-KO Naïve	8.31826e-05	4	CASGGDSSGNTLYF
DO-KO Naïve	0.000145569	7	CASSPTGYEQYF
DO-KO Naïve	6.23869e-05	3	CTCSAGRSSYEQYF
DO-KO Naïve	8.31826e-05	4	CASRDSSGNTLYF
DO-KO Naïve	0.000187161	9	CASSGNRGRSTGQLYF
DO-KO Naïve	6.23869e-05	3	CTCSAARNEQYF
DO-KO Naïve	6.23869e-05	3	CTCSGNEQYF
DO-KO Naïve	0.000249548	12	CASSLSSYEQYF
DO-KO Naïve	4.15913e-05	2	CSSSRQSREQYF
DO-KO Naïve	6.23869e-05	3	CTCSATVEEQYF
DO-KO Naïve	6.23869e-05	3	CTCSADIEQYF
DO-KO Naïve	6.23869e-05	3	CASGDVGGRDYEQYF
DO-KO Naïve	6.23869e-05	3	CTCSAGRDEQYF
DO-KO Naïve	4.15913e-05	2	CSSSQGNEQYF
DO-KO Naïve	6.23869e-05	3	CTCSAGAGEQYF
DO-KO Naïve	8.31826e-05	4	CASGVGNQAPLF
DO-KO Naïve	6.23869e-05	3	CASSMNSGNTLYF
DO-KO Naïve	6.23869e-05	3	CTCRRQYEQYF
DO-KO Naïve	6.23869e-05	3	CTCSGGTDYEQYF
DO-KO Naïve	0.000228752	11	CASGVPAENTLYF
DO-KO Naïve	6.23869e-05	3	CASGDNEQYF
DO-KO Naïve	6.23869e-05	3	CTCSAQGSGEQYF
DO-KO Naïve	0.000124774	6	CASGGRVERLFF
DO-KO Naïve	0.000103978	5	CASSQDNSGNTLYF
DO-KO Naïve	4.15913e-05	2	CAWSLGIYEQYF
DO-KO Naïve	4.15913e-05	2	CTCSADGHEQYF
DO-KO Naïve	8.31826e-05	4	CGARDTSGNTLYF
DO-KO Naïve	8.31826e-05	4	CASSGTANSDYTF
DO-KO Naïve	4.15913e-05	2	CTCSAQSSYEQYF
DO-KO Naïve	4.15913e-05	2	CASSLVGAEQFF
DO-KO Naïve	4.15913e-05	2	CTCSADQEQYF
DO-KO Naïve	4.15913e-05	2	CTCSAGGREQYF
DO-KO Naïve	0.000103978	5	CASSQQGNSDYTF
DO-KO Naïve	4.15913e-05	2	CTCSGQGYEQYF
DO-KO Naïve	0.000103978	5	CASSIHTYNSPLYF
DO-KO Naïve	4.15913e-05	2	CAWSLGTGGYEQYF
DO-KO Naïve	4.15913e-05	2	CTCSAAGTGYEQYF
DO-KO Naïve	4.15913e-05	2	CTCSADSLSYEQYF
DO-KO Naïve	4.15913e-05	2	CTCSGNNYEQYF
DO-KO Naïve	4.15913e-05	2	CTCSGTGREQYF
DO-KO Naïve	0.000187161	9	CAWSRTHTGQLYF
DO-KO Naïve	0.000124774	6	CASSIWGGQDTQYF
DO-KO Naïve	4.15913e-05	2	CTCSAAGGEQYF
DO-KO Naïve	4.15913e-05	2	CTCSAGQGYEQYF
DO-KO Naïve	4.15913e-05	2	CTCSGGISSYEQYF
DO-KO Naïve	4.15913e-05	2	CTCSASDISYEQYF
DO-KO Naïve	4.15913e-05	2	CTCSAGPEQYF
DO-KO Naïve	4.15913e-05	2	CASRDRGEQYF
DO-KO Naïve	0.000124774	6	CAWSLRTGGYEQYF
DO-KO Naïve	4.15913e-05	2	CTCSAVTGGYEQYF
DO-KO Naïve	4.15913e-05	2	CTCSARGYEQYF
DO-KO Naïve	4.15913e-05	2	CTCSAGGQGYEQYF
DO-KO Naïve	4.15913e-05	2	CTCSAGLDEQYF
DO-KO Naïve	6.23869e-05	3	CASSGGQGAGNTLYF
DO-KO Naïve	4.15913e-05	2	CTCSAAGVEQYF
DO-KO Naïve	0.000103978	5	CASSQDWGSSYEQYF
DO-KO Naïve	4.15913e-05	2	CTCSAGYEQYF
DO-KO Naïve	4.15913e-05	2	CASSLGGSSYEQYF
DO-KO Naïve	4.15913e-05	2	CTCSADMDRSYEQYF
DO-KO Naïve	4.15913e-05	2	CTCSADSKYEQYF
DO-KO Naïve	4.15913e-05	2	CASSTGDEQYF
DO-KO Naïve	4.15913e-05	2	CTCSAGTGGNSDYTF
DO-KO Naïve	4.15913e-05	2	CTCSGWESSYEQYF
DO-KO Naïve	6.23869e-05	3	CASNRDWGGDEQYF
DO-KO Naïve	4.15913e-05	2	CTCSADRVEQYF
DO-KO Naïve	0.000145569	7	CASGDTGLGVYEQYF
DO-KO Naïve	4.15913e-05	2	CTCSADPQFYEQYF
DO-KO Naïve	4.15913e-05	2	CTCSARTGGYEQYF
DO-KO Naïve	4.15913e-05	2	CTCSPRDREEEQYF
DO-KO Naïve	0.000145569	7	CTCSADNSGNTLYF
DO-KO Naïve	4.15913e-05	2	CASSLSRQYF
DO-KO Naïve	4.15913e-05	2	CTCSVTGGEQYF
DO-KO Naïve	4.15913e-05	2	CTCSASYEQYF
DO-KO Naïve	4.15913e-05	2	CTCSAGQYEQYF
DO-KO Naïve	0.000103978	5	CASSIDIYEQYF
DO-KO Naïve	4.15913e-05	2	CASSRDWGSSYEQYF
DO-KO Naïve	4.15913e-05	2	CTCSADLDSYEQYF
DO-KO Naïve	4.15913e-05	2	CTCSAGTGEYEQYF
DO-KO Naïve	4.15913e-05	2	CTCSGDRAGEQYF
DO-KO Naïve	6.23869e-05	3	CTCSGSGNTLYF
DO-KO Naïve	4.15913e-05	2	CANTGEQYF
DO-KO Naïve	4.15913e-05	2	CTCSAGGGSYEQYF
DO-KO Naïve	6.23869e-05	3	CGATGSSYEQYF
DO-KO Naïve	4.15913e-05	2	CSSSRTGGEQYF
DO-KO Naïve	6.23869e-05	3	CASSLGNSGNTLYF
DO-KO Naïve	0.000103978	5	CASSLGQYEQYF
DO-KO Naïve	4.15913e-05	2	CTCSAGTSYEQYF
DO-KO Naïve	4.15913e-05	2	CTCSEGHLSYEQYF
DO-KO Naïve	6.23869e-05	3	CASSLGDSSYEQYF
DO-KO Naïve	4.15913e-05	2	CTCSADNEQYF
DO-KO Naïve	8.31826e-05	4	CGARQVSGNTLYF
DO-KO Naïve	0.000124774	6	CASSFGTGRGYAEQFF
DO-KO Naïve	4.15913e-05	2	CTCSTSTGVEQYF
DO-KO Naïve	4.15913e-05	2	CTCSAPDSLYEQYF
DO-KO Naïve	4.15913e-05	2	CTCSAETGAYEQYF
DO-KO Naïve	0.000124774	6	CASGAPGQGAYEQYF
DO-KO Naïve	4.15913e-05	2	CTCSAEGAGEQYF
DO-KO Naïve	6.23869e-05	3	CASSNPGGAREQYF
DO-KO Naïve	4.15913e-05	2	CTCSAGQDSDYTF
DO-KO Naïve	4.15913e-05	2	CASSYEQYF
DO-KO Naïve	4.15913e-05	2	CASSSYEQYF
DO-KO Naïve	4.15913e-05	2	CASSPRAGEQYF
DO-KO Naïve	6.23869e-05	3	CAWSLGDSGNTLYF
DO-KO Naïve	4.15913e-05	2	CASSRGGMNSDYTF
DO-KO Naïve	4.15913e-05	2	CTCSADGGSSYEQYF
DO-KO Naïve	4.15913e-05	2	CTCSANWGAYEQYF
DO-KO Naïve	4.15913e-05	2	CASSTGTGEQYF
DO-KO Naïve	4.15913e-05	2	CTCSAQGDANSDYTF
DO-KO Naïve	6.23869e-05	3	CASSPQYF
DO-KO Naïve	4.15913e-05	2	CTCSAGGSYEQYF
DO-KO Naïve	4.15913e-05	2	CTCSADRGSYEQYF
DO-KO Naïve	4.15913e-05	2	CTCSGLGVYEQYF
DO-KO Naïve	4.15913e-05	2	CTCSADRNEQYF
DO-KO Naïve	4.15913e-05	2	CTCSADRGEQYF
DO-KO Naïve	4.15913e-05	2	CASIPGEEQYF
DO-KO Naïve	4.15913e-05	2	CAWSLSRDWGQYF
DO-KO Naïve	6.23869e-05	3	CASGDARTGGYEQYF
DO-KO Naïve	4.15913e-05	2	CTCSGLSYEQYF
DO-KO Naïve	0.000187161	9	CASSFLGDEQYF
DO-KO Naïve	4.15913e-05	2	CTCSAEGGREQYF
DO-KO Naïve	4.15913e-05	2	CTCSAGTGGEEQYF
DO-KO Naïve	4.15913e-05	2	CAWSLDSSGNTLYF
DO-KO Naïve	0.000145569	7	CASSQEGGTFAEQFF
DO-KO Naïve	4.15913e-05	2	CTCSGRQGYEQYF
DO-KO Naïve	0.000103978	5	CASSRSSYEQYF
DO-KO Naïve	4.15913e-05	2	CASSMGDYEQYF
DO-KO Naïve	4.15913e-05	2	CTCSAPGQGREQYF
DO-KO Naïve	4.15913e-05	2	CTCSADGGEEQYF
DO-KO Naïve	6.23869e-05	3	CGARDQGYEQYF
DO-KO Naïve	4.15913e-05	2	CASRDWGIYEQYF
DO-KO Naïve	4.15913e-05	2	CTCSAEYISYEQYF
DO-KO Naïve	6.23869e-05	3	CASSWSSYEQYF
DO-KO Naïve	4.15913e-05	2	CASSIGTGYEQYF
DO-KO Naïve	4.15913e-05	2	CASSITGGDEQYF
DO-KO Naïve	0.000124774	6	CASGDATGTGNNQAPLF
DO-KO Naïve	4.15913e-05	2	CTCSLYAEQFF
DO-KO Naïve	4.15913e-05	2	CTCSADLGEQFF
DO-KO Naïve	0.000145569	7	CASSIISQNTLYF
DO-KO Naïve	4.15913e-05	2	CTCSADSGGVEQYF
DO-KO Naïve	4.15913e-05	2	CASSDRVEQYF
DO-KO Naïve	4.15913e-05	2	CTCSADWGAEQYF
DO-KO Naïve	4.15913e-05	2	CASSDGNYEQYF
DO-KO Naïve	6.23869e-05	3	CASSGTISNERLFF
DO-KO Naïve	0.000145569	7	CASSLHSGNTLYF
DO-KO Naïve	4.15913e-05	2	CTCSAQGAGNTLYF
DO-KO Naïve	4.15913e-05	2	CTCSAGGAQGEQYF
DO-KO Naïve	4.15913e-05	2	CASGPTGYEQYF
DO-KO Naïve	0.000103978	5	CASSYWGSSYEQYF
DO-KO Naïve	4.15913e-05	2	CTCSADMGYEQYF
DO-KO Naïve	4.15913e-05	2	CTCSADLGSYEQYF
DO-KO Naïve	4.15913e-05	2	CTCSADRGEQYF
DO-KO Naïve	4.15913e-05	2	CASSHRYEQYF
DO-KO Naïve	4.15913e-05	2	CTCSAELGGRSYEQYF
DO-KO Naïve	4.15913e-05	2	CASSTRSSYEQYF
DO-KO Naïve	4.15913e-05	2	CASGDGTGYEQYF
DO-KO Naïve	4.15913e-05	2	CTCSADRDWGREQYF
DO-KO Naïve	4.15913e-05	2	CTCSADGDWGSEQYF
DO-KO Naïve	8.31826e-05	4	CAWSLQNNQAPLF
DO-KO Naïve	6.23869e-05	3	RGGANSDYTF
DO-KO Naïve	4.15913e-05	2	CASRFEQYF
DO-KO Naïve	4.15913e-05	2	CAWSVTGEQYF
DO-KO Naïve	4.15913e-05	2	CASSIGLGYEQYF
DO-KO Naïve	4.15913e-05	2	CSSSPTGASYEQYF
DO-KO Naïve	4.15913e-05	2	CASSLDNYEQYF
DO-KO Naïve	4.15913e-05	2	CTCSGRDRDEQYF
DO-KO Naïve	4.15913e-05	2	CTCSAVGGGEQYF
DO-KO Naïve	4.15913e-05	2	CTCSADTLGGREQYF
DO-KO Naïve	0.000166365	8	CASGDQDTQYF
DO-KO Naïve	4.15913e-05	2	CAWSGVEQYF
DO-KO Naïve	4.15913e-05	2	CASSFTGVEQYF
DO-KO Naïve	4.15913e-05	2	CTCSEGQIYEQYF
DO-KO Naïve	4.15913e-05	2	CTCSPRLGGYEQYF
DO-KO Naïve	4.15913e-05	2	CASSSPGQGYEQYF
DO-KO Naïve	4.15913e-05	2	CTCSAAGGYEQYF
DO-KO Naïve	4.15913e-05	2	CSSSATGAYEQYF
DO-KO Naïve	4.15913e-05	2	CASSPDTYEQYF
DO-KO Naïve	4.15913e-05	2	CTCSADREQYF
DO-KO Naïve	4.15913e-05	2	CASSIRRVEQYF
DO-KO Naïve	4.15913e-05	2	CTCSAGGYEQYF
DO-KO Naïve	4.15913e-05	2	CTCSAAGGSYEQYF
DO-KO Naïve	4.15913e-05	2	CTCSAEQGGEQYF
DO-KO Naïve	0.000145569	7	CAWSLTGREQYF
DO-KO Naïve	0.000270343	13	CASQGRERLFF
DO-KO Naïve	4.15913e-05	2	CTCSAGGAREQYF
DO-KO Naïve	6.23869e-05	3	CASSFRDWGSQYF
DO-KO Naïve	4.15913e-05	2	CASTWGGLEQYF
DO-KO Naïve	4.15913e-05	2	CASSLYEQYF
DO-KO Naïve	4.15913e-05	2	CTCSVDSYEQYF
DO-KO Naïve	4.15913e-05	2	CAWGLGSYEQYF
DO-KO Naïve	4.15913e-05	2	CTCSATDRSSYEQYF
DO-KO Naïve	4.15913e-05	2	CALGDSYEQYF
DO-KO Naïve	0.000187161	9	CGAREGTSYEQYF
DO-KO Naïve	4.15913e-05	2	CTCSAATYEQYF
DO-KO Naïve	4.15913e-05	2	CASWGNYEQYF
DO-KO Naïve	4.15913e-05	2	CASSPDRDEQYF
DO-KO Naïve	4.15913e-05	2	CASSLEEQYF
DO-KO Naïve	4.15913e-05	2	CTCSAAQGNYAEQFF
DO-KO Naïve	4.15913e-05	2	CASSTGEGDYTF
DO-KO Naïve	4.15913e-05	2	CTCSDWGGEQYF
DO-KO Naïve	4.15913e-05	2	CTCSAGGYEQYF
DO-KO Naïve	4.15913e-05	2	CASSIGGYEQYF
DO-KO Naïve	4.15913e-05	2	CTCSADWGSYEQYF
DO-KO Naïve	4.15913e-05	2	CSSSQSGFSYEQYF
DO-KO Naïve	4.15913e-05	2	CASSDAGHYEQYF
DO-KO Naïve	0.000166365	8	CASSRGLGGGTGQLYF
DO-KO Naïve	0.000103978	5	CASGDARTNNQAPLF
DO-KO Naïve	4.15913e-05	2	CASSQGLGGYEQYF
DO-KO Naïve	4.15913e-05	2	CAWSLGGYEQYF
DO-KO Naïve	4.15913e-05	2	CASSILGVSSYEQYF
DO-KO Naïve	4.15913e-05	2	CTCSARTGGGEQYF
DO-KO Naïve	4.15913e-05	2	CASSPDRVEQYF
DO-KO Naïve	4.15913e-05	2	CTCSPGLGGREQYF
DO-KO Naïve	4.15913e-05	2	CAWSRGSNSDYTF
DO-KO Naïve	6.23869e-05	3	CASSLARVEQYF
DO-KO Naïve	4.15913e-05	2	CTCAGVSYEQYF
DO-KO Naïve	4.15913e-05	2	CASTRDWGDEQYF
DO-KO Naïve	4.15913e-05	2	CASSTGDEQYF
DO-KO Naïve	4.15913e-05	2	CAWSLGGEQYF
DO-KO Naïve	6.23869e-05	3	CAWTTGTNERLFF
DO-KO Naïve	4.15913e-05	2	CASDQAPLF
DO-KO Naïve	0.000145569	7	CASSLEGGGAETLYF
DO-KO Naïve	0.000187161	9	CASSQDNSGNTLYF
DO-KO Naïve	4.15913e-05	2	CAWSPDRGNSDYTF
DO-KO Naïve	4.15913e-05	2	CTCSADWGFEQYF
DO-KO Naïve	4.15913e-05	2	CTCSADLLYEQYF
DO-KO Naïve	4.15913e-05	2	CASSLEGYEQYF
DO-KO Naïve	4.15913e-05	2	CASSDALGRYEQYF
DO-KO Naïve	4.15913e-05	2	CLTGDSYEQYF
DO-KO Naïve	4.15913e-05	2	CTCSFGGDEQYF
DO-KO Naïve	4.15913e-05	2	CASSEPGNEQYF
DO-KO Naïve	4.15913e-05	2	CASSLTGGAHEQYF
DO-KO Naïve	4.15913e-05	2	CTCSAGQANSDYTF
DO-KO Naïve	4.15913e-05	2	CAWSHRGEQYF
DO-KO Naïve	4.15913e-05	2	CASSTGTGSEQYF
DO-KO Naïve	4.15913e-05	2	CASSPTGSEQYF
DO-KO Naïve	4.15913e-05	2	CSSSQSEGYEQYF
DO-KO Naïve	4.15913e-05	2	CASSLDYEQYF
DO-KO Naïve	4.15913e-05	2	CASSIQSSYEQYF
DO-KO Naïve	4.15913e-05	2	NSDYTF
DO-KO Naïve	4.15913e-05	2	CTCSAGTGGGEQYF
DO-KO Naïve	4.15913e-05	2	CASSERGAYEQYF
DO-KO Naïve	4.15913e-05	2	CAWTLGVYEQYF
DO-KO Naïve	0.000103978	5	CASSQELGGYEQYF
DO-KO Naïve	4.15913e-05	2	CASSLTSSYEQYF
DO-KO Naïve	4.15913e-05	2	CASSRGHSYEQYF
DO-KO Naïve	4.15913e-05	2	CASTGTGPYEQYF
DO-KO Naïve	8.31826e-05	4	CASSQEGDYEQYF
DO-KO Naïve	0.000124774	6	CASSAGISGNTLYF
DO-KO Naïve	4.15913e-05	2	CTCSAEDRQYF
DO-KO Naïve	4.15913e-05	2	CTCSADRGEQYF
DO-KO Naïve	4.15913e-05	2	CASRLDYEQYF
DO-KO Naïve	4.15913e-05	2	CAWSQQYEQYF
DO-KO Naïve	4.15913e-05	2	CSSSQNIYEQYF
DO-KO Naïve	4.15913e-05	2	CASSMTGYEQYF
DO-KO Naïve	0.000166365	8	CASGDAWGGSYEQYF
DO-KO Naïve	4.15913e-05	2	CAWTESSYEQYF
DO-KO Naïve	0.000187161	9	CGARDSSYEQYF
DO-KO Naïve	4.15913e-05	2	CASSSDRDEQYF
DO-KO Naïve	4.15913e-05	2	CASSRTGEDEQYF
DO-KO Naïve	4.15913e-05	2	CTCSADPGGEQYF
DO-KO Naïve	4.15913e-05	2	CTCSAAGSGNTLYF
DO-KO Naïve	4.15913e-05	2	CASGRGTGYSDYTF
DO-KO Naïve	0.000145569	7	CASSQGQGANSDYTF
DO-KO Naïve	4.15913e-05	2	CASTAGYEQYF
DO-KO Naïve	4.15913e-05	2	CASAGRSSYEQYF
DO-KO Naïve	4.15913e-05	2	CASSIGGREQYF
DO-KO Naïve	4.15913e-05	2	CTCSADLRGLQYF
DO-KO Naïve	4.15913e-05	2	CASSFITGVEQYF
DO-KO Naïve	4.15913e-05	2	CASSRGTGGEQYF
DO-KO Naïve	4.15913e-05	2	CAWSPYEQYF
DO-KO Naïve	4.15913e-05	2	CTCSAAGQGSYEQYF
DO-KO Naïve	4.15913e-05	2	CTCSAGLGSYEQYF
DO-KO Naïve	4.15913e-05	2	CASSGTGGSSYEQYF
DO-KO Naïve	4.15913e-05	2	CASSASYEQYF
DO-KO Naïve	4.15913e-05	2	CASSLDSYEQYF
DO-KO Naïve	4.15913e-05	2	CAWSLGQYEQYF
DO-KO Naïve	4.15913e-05	2	CSSSPGTGDEQYF
DO-KO Naïve	4.15913e-05	2	CTCSAALGGRDEQYF
DO-KO Naïve	4.15913e-05	2	CASSLGGREQYF
DO-KO Naïve	4.15913e-05	2	CTCSAQDNNNQAPLF
DO-KO Naïve	4.15913e-05	2	CTCSARTVSGNTLYF
DO-KO Naïve	0.000103978	5	CTCSASSGNTLYF
DO-KO Naïve	4.15913e-05	2	CASSMTNSGNTLYF
DO-KO Naïve	0.000103978	5	CASGDEGNSDYTF
DO-KO Naïve	4.15913e-05	2	CTCSARRNSDYTF
DO-KO Naïve	4.15913e-05	2	CASSTRDRVEQYF
DO-KO Naïve	4.15913e-05	2	CTCSALGGAEQYF
DO-KO Naïve	4.15913e-05	2	CAWSRIYEQYF
DO-KO Naïve	4.15913e-05	2	CASSPRGYEQYF
DO-KO Naïve	4.15913e-05	2	CASSMGQYEQYF
DO-KO Naïve	4.15913e-05	2	CAWSRLELYEQYF
DO-KO Naïve	4.15913e-05	2	CTCSAGLGGRYEQYF
DO-KO Naïve	4.15913e-05	2	CTCSADTRLSYEQYF
DO-KO Naïve	4.15913e-05	2	CTCSARDWGSSYEQYF
DO-KO Naïve	4.15913e-05	2	CASSYSYEQYF
DO-KO Naïve	4.15913e-05	2	CASSIAGTAYEQYF
DO-KO Naïve	4.15913e-05	2	CTCSARTGGTYEQYF
DO-KO Naïve	4.15913e-05	2	CTCSASGTGGTYEQYF
DO-KO Naïve	4.15913e-05	2	CASRDWGDYEQYF
DO-KO Naïve	4.15913e-05	2	CASSPGTDYEQYF
DO-KO Naïve	4.15913e-05	2	CASSSKYEQYF
DO-KO Naïve	4.15913e-05	2	CTCSGDWDEQYF
DO-KO Naïve	4.15913e-05	2	CAWSLGDRGDEQYF
DO-KO Naïve	4.15913e-05	2	CTCSADLGGHEQYF
DO-KO Naïve	4.15913e-05	2	CASRGTGEGEQYF
DO-KO Naïve	4.15913e-05	2	CASSRQGIREQYF
DO-KO Naïve	4.15913e-05	2	CASSDGEEQYF
DO-KO Naïve	6.23869e-05	3	CGARDSGNTLYF
DO-KO Naïve	0.000124774	6	CASSQESYYSDYTF
DO-KO Naïve	0.000124774	6	CTCSGQGGDTQYF
DO-KO Naïve	4.15913e-05	2	CASSLQGREQYF
DO-KO Naïve	4.15913e-05	2	CASSYHRAEQYF
DO-KO Naïve	4.15913e-05	2	CASSLGAYEQYF
DO-KO Naïve	4.15913e-05	2	CASSTDYEQYF
DO-KO Naïve	4.15913e-05	2	CTCSALPTDYEQYF
DO-KO Naïve	4.15913e-05	2	CASSRTGYEQYF
DO-KO Naïve	4.15913e-05	2	CTCSAGTGGYEQYF
DO-KO Naïve	4.15913e-05	2	CASSLPYEQYF
DO-KO Naïve	4.15913e-05	2	CASSMGWGDEQYF
DO-KO Naïve	4.15913e-05	2	CASSDRTDEQYF
DO-KO Naïve	4.15913e-05	2	CASSWENEQYF
DO-KO Naïve	4.15913e-05	2	CAWSLRGREQYF
DO-KO Naïve	4.15913e-05	2	CTCSADRGLGREQYF
DO-KO Naïve	4.15913e-05	2	CASSSGGEQYF
DO-KO Naïve	4.15913e-05	2	CTCSADRNQAPLF
DO-KO Naïve	6.23869e-05	3	CAWSLGNYAEQFF
DO-KO Naïve	4.15913e-05	2	CTCSAGVYAEQFF
DO-KO Naïve	4.15913e-05	2	CAWSLGTGDSDYTF
DO-KO Naïve	4.15913e-05	2	CTCSATGNSDYTF
DO-KO Naïve	4.15913e-05	2	CASGDRENSDYTF
DO-KO Naïve	4.15913e-05	2	CTCSAQNSDYTF
DO-KO Naïve	4.15913e-05	2	CASSLRDRGNSDYTF
DO-KO Naïve	4.15913e-05	2	CASGGTNSDYTF
DO-KO Naïve	8.31826e-05	4	CASSDDDYTF
DO-KO Naïve	4.15913e-05	2	CASSLWGGEQYF
DO-KO Naïve	4.15913e-05	2	CASGGDIYEQYF
DO-KO Naïve	4.15913e-05	2	CAWSQGSYEQYF
DO-KO Naïve	4.15913e-05	2	CASSPLTGSSYEQYF
DO-KO Naïve	4.15913e-05	2	CASSRTGGAYEQYF
DO-KO Naïve	4.15913e-05	2	CTCSADRVRYEQYF
DO-KO Naïve	4.15913e-05	2	CASSLDGWDEQYF
DO-KO Naïve	4.15913e-05	2	CASSRTGDEQYF
DO-KO Naïve	4.15913e-05	2	CASSLGDRDEQYF
DO-KO Naïve	4.15913e-05	2	CTCSPTGGNQAPLF
DO-KO Naïve	4.15913e-05	2	CTCSGQGNNQAPLF
DO-KO Naïve	4.15913e-05	2	CTCSGKGRGLGNTLYF
DO-KO Naïve	4.15913e-05	2	CTCSADISGNTLYF
DO-KO Naïve	4.15913e-05	2	CASSIGTGNAEQFF
DO-KO Naïve	4.15913e-05	2	CTCSATNANSDYTF
DO-KO Naïve	4.15913e-05	2	CASSLDRVEQYF
DO-KO Naïve	4.15913e-05	2	CASSLGGEQYF
DO-KO Naïve	4.15913e-05	2	CAWSLGGGYEQYF
DO-KO Naïve	4.15913e-05	2	CASSSDSYEQYF
DO-KO Naïve	4.15913e-05	2	CASSRDWGIYEQYF
DO-KO Naïve	4.15913e-05	2	CASSMPGRSYEQYF
DO-KO Naïve	4.15913e-05	2	CASRDWGASSYEQYF
DO-KO Naïve	0.000103978	5	CASGDSSYEQYF
DO-KO Naïve	4.15913e-05	2	CASSIRGSSYEQYF
DO-KO Naïve	4.15913e-05	2	CASSIDRDSYEQYF
DO-KO Naïve	4.15913e-05	2	CTCSAPGSYEQYF
DO-KO Naïve	4.15913e-05	2	CASSIWGPYEQYF
DO-KO Naïve	4.15913e-05	2	CASSRGQNYEQYF
DO-KO Naïve	4.15913e-05	2	CARGTGGYEQYF
DO-KO Naïve	4.15913e-05	2	CASSLTGGYEQYF
DO-KO Naïve	4.15913e-05	2	CASSMDGYEQYF
DO-KO Naïve	4.15913e-05	2	CASSIEGDEQYF
DO-KO Naïve	4.15913e-05	2	CTCSSRDRVGEQYF
DO-KO Naïve	4.15913e-05	2	CASSPDREQYF
DO-KO Naïve	4.15913e-05	2	CTCSADWGREEQYF
DO-KO Naïve	4.15913e-05	2	CTCSAGLGGSEQYF
DO-KO Naïve	4.15913e-05	2	CTCSADLGGNEQYF
DO-KO Naïve	4.15913e-05	2	CTCSADRGEQYF
DO-KO Naïve	4.15913e-05	2	CTCSADVGQAPLF
DO-KO Naïve	4.15913e-05	2	CTCSARDSGNTLYF
DO-KO Naïve	4.15913e-05	2	CAWSRGTSSDYTF
DO-KO Naïve	4.15913e-05	2	CTCSAPTGGVEQYF
DO-KO Naïve	4.15913e-05	2	CTCSDRDRGLEQYF
DO-KO Naïve	4.15913e-05	2	CASSVDWGVGEQYF
DO-KO Naïve	4.15913e-05	2	CASGGRGEQYF
DO-KO Naïve	4.15913e-05	2	CASSLLGYEQYF
DO-KO Naïve	4.15913e-05	2	CASGEAAYEQYF
DO-KO Naïve	4.15913e-05	2	CASSFSGYEQYF
DO-KO Naïve	4.15913e-05	2	CASSFLQGYEQYF
DO-KO Naïve	4.15913e-05	2	CTCSAPGQGYEQYF
DO-KO Naïve	4.15913e-05	2	CASTRDGYEQYF
DO-KO Naïve	4.15913e-05	2	CTCSAVGEYEQYF
DO-KO Naïve	4.15913e-05	2	CTCSAGLGGYEQYF
DO-KO Naïve	4.15913e-05	2	CASSIALGSSYEQYF
DO-KO Naïve	4.15913e-05	2	CAWSEDSSYEQYF
DO-KO Naïve	4.15913e-05	2	CASSRTGTPYEQYF
DO-KO Naïve	4.15913e-05	2	CASTLDNYEQYF
DO-KO Naïve	4.15913e-05	2	CASSSFWGGLGEQYF
DO-KO Naïve	4.15913e-05	2	CTCSADSQAPLF
DO-KO Naïve	4.15913e-05	2	CTCSARDPQAPLF
DO-KO Naïve	4.15913e-05	2	CTCSADINNQAPLF
DO-KO Naïve	4.15913e-05	2	CASGDAGSEQYF
DO-KO Naïve	4.15913e-05	2	CASSGSYEQYF
DO-KO Naïve	4.15913e-05	2	CASRLEHYEQYF
DO-KO Naïve	4.15913e-05	2	CASSMGQNYEQYF
DO-KO Naïve	4.15913e-05	2	CTCSAEAGGYEQYF
DO-KO Naïve	4.15913e-05	2	CAWSLASSYEQYF
DO-KO Naïve	4.15913e-05	2	CAWSRLASYEQYF
DO-KO Naïve	4.15913e-05	2	CTCSADFRTYEQYF
DO-KO Naïve	4.15913e-05	2	CAWSLDWGDYEQYF
DO-KO Naïve	4.15913e-05	2	CASSLGTGGYEQYF
DO-KO Naïve	4.15913e-05	2	CASSVGDEQYF
DO-KO Naïve	4.15913e-05	2	CASSIAREDEQYF
DO-KO Naïve	4.15913e-05	2	CASSPGGANEQYF
DO-KO Naïve	4.15913e-05	2	CASSDPWGEQYF
DO-KO Naïve	4.15913e-05	2	CASSKELAEQYF
DO-KO Naïve	4.15913e-05	2	CAVGTNNQAPLF
DO-KO Naïve	4.15913e-05	2	CASSIEGGNTLYF
DO-KO Naïve	0.000207956	10	CASGERRGTSGNTLYF
DO-KO Naïve	4.15913e-05	2	CASTDSGNTLYF
DO-KO Naïve	4.15913e-05	2	CTCSAGVSDYTF
DO-KO Naïve	4.15913e-05	2	CTCRRDWGAYEQYF
DO-KO Naïve	4.15913e-05	2	CAWGTGGYEQYF
DO-KO Naïve	4.15913e-05	2	CASSGVYEQYF
DO-KO Naïve	4.15913e-05	2	CASSLTLGVYEQYF
DO-KO Naïve	4.15913e-05	2	CASSIGVYEQYF
DO-KO Naïve	4.15913e-05	2	CAWSLRGYEQYF
DO-KO Naïve	4.15913e-05	2	CASTRGYEQYF
DO-KO Naïve	4.15913e-05	2	CASIGAFSYEQYF
DO-KO Naïve	4.15913e-05	2	CASSISGGSYEQYF
DO-KO Naïve	4.15913e-05	2	CASRGTGSSYEQYF
DO-KO Naïve	4.15913e-05	2	CASSMPGSSYEQYF
DO-KO Naïve	4.15913e-05	2	CASSEGQSSYEQYF
DO-KO Naïve	4.15913e-05	2	CAWIGDSYEQYF
DO-KO Naïve	4.15913e-05	2	CASSRVGGPTYEQYF
DO-KO Naïve	4.15913e-05	2	CASSPGDEQYF
DO-KO Naïve	4.15913e-05	2	CASLPPGLEQYF
DO-KO Naïve	4.15913e-05	2	CASSSGTGGEQYF
DO-KO Naïve	4.15913e-05	2	CAWSQGAAREQYF
DO-KO Naïve	4.15913e-05	2	CASSPGTGEEQYF
DO-KO Naïve	4.15913e-05	2	CASSIRGEQYF
DO-KO Naïve	4.15913e-05	2	CTCSADRGSGNQAPLF
DO-KO Naïve	4.15913e-05	2	CTCSADYSNNQAPLF
DO-KO Naïve	4.15913e-05	2	CTCSATKNSDYTF
DO-KO Naïve	4.15913e-05	2	CTCSARAYNNQAPLF
DO-KO Naïve	4.15913e-05	2	CASSSGRQYF
DO-KO Naïve	4.15913e-05	2	CASGGTGGAQYF
DO-KO Naïve	4.15913e-05	2	CASSIEGQQYF
DO-KO Naïve	0.000103978	5	CASGDAGQDTQYF
DO-KO Naïve	4.15913e-05	2	CASSINGEGEQYF
DO-KO Naïve	4.15913e-05	2	CTCSAGVYEQYF
DO-KO Naïve	4.15913e-05	2	CASSLPQGYEQYF
DO-KO Naïve	4.15913e-05	2	CTCSADIDSYEQYF
DO-KO Naïve	4.15913e-05	2	CASSLDSYEQYF
DO-KO Naïve	4.15913e-05	2	CASSDYEQYF
DO-KO Naïve	4.15913e-05	2	CTCSASGTGGYEQYF
DO-KO Naïve	4.15913e-05	2	CASSPGTGYEQYF
DO-KO Naïve	4.15913e-05	2	CTCSAGTGGPYEQYF
DO-KO Naïve	4.15913e-05	2	CASSIKGSLYEQYF
DO-KO Naïve	4.15913e-05	2	CTCSQGGSYEQYF
DO-KO Naïve	4.15913e-05	2	CASRPGVSYEQYF
DO-KO Naïve	4.15913e-05	2	CASSLQEGSYEQYF
DO-KO Naïve	4.15913e-05	2	CASSIAGSSYEQYF
DO-KO Naïve	4.15913e-05	2	CASSGRSSYEQYF
DO-KO Naïve	4.15913e-05	2	CTCSGVGTAYEQYF
DO-KO Naïve	4.15913e-05	2	CASTGGTYEQYF
DO-KO Naïve	4.15913e-05	2	CASSMINYEQYF
DO-KO Naïve	4.15913e-05	2	CASGVSLEQYF
DO-KO Naïve	4.15913e-05	2	CSSSQSQQGAGEQYF
DO-KO Naïve	4.15913e-05	2	CASSMTGQEQYF
DO-KO Naïve	6.23869e-05	3	CGADKQYF
DO-KO Naïve	4.15913e-05	2	CASSLLGGKQYF
DO-KO Naïve	4.15913e-05	2	CASSETNNNQAPLF
DO-KO Naïve	4.15913e-05	2	CTCSADNSGNTLYF
DO-KO Naïve	4.15913e-05	2	CASSPTANSDYTF
DO-KO Naïve	4.15913e-05	2	CASSTGTGGQYF
DO-KO Naïve	4.15913e-05	2	CTCSASGGALEQYF
DO-KO Naïve	4.15913e-05	2	CTCSQGGYEQYF
DO-KO Naïve	4.15913e-05	2	CASSLPGQGYEQYF
DO-KO Naïve	4.15913e-05	2	CASSFPGYEQYF
DO-KO Naïve	4.15913e-05	2	CASSSGTGYEQYF
DO-KO Naïve	8.31826e-05	4	CASGDARYEQYF
DO-KO Naïve	4.15913e-05	2	CTCSARDRYEQYF
DO-KO Naïve	4.15913e-05	2	CASGVYEQYF
DO-KO Naïve	4.15913e-05	2	CTCSAGQGLYEQYF
DO-KO Naïve	4.15913e-05	2	CASSIWGLYEQYF
DO-KO Naïve	4.15913e-05	2	CASNRGYEQYF
DO-KO Naïve	4.15913e-05	2	CTCSGGLGGSYEQYF
DO-KO Naïve	4.15913e-05	2	CASSGQSYEQYF
DO-KO Naïve	4.15913e-05	2	CASGSYEQYF
DO-KO Naïve	4.15913e-05	2	CASSERTGSYEQYF
DO-KO Naïve	4.15913e-05	2	CASSPGTGGSSYEQYF
DO-KO Naïve	4.15913e-05	2	CTCSADLGDYEQYF
DO-KO Naïve	4.15913e-05	2	CASGDADYEQYF
DO-KO Naïve	4.15913e-05	2	CASSQNYEQYF
DO-KO Naïve	8.31826e-05	4	CASSLDWDEQYF
DO-KO Naïve	4.15913e-05	2	CAWSLEDWGDEQYF
DO-KO Naïve	4.15913e-05	2	CASSTTGDEQYF
DO-KO Naïve	4.15913e-05	2	CASSRDEQYF
DO-KO Naïve	4.15913e-05	2	CASGDRWEQYF
DO-KO Naïve	4.15913e-05	2	CTCSAGGGEQYF
DO-KO Naïve	4.15913e-05	2	CASSETGREQYF
DO-KO Naïve	4.15913e-05	2	CTCSARDREEQYF
DO-KO Naïve	4.15913e-05	2	CTCSRTGGAPEQYF
DO-KO Naïve	4.15913e-05	2	CTCSTQGTNERLFF
DO-KO Naïve	4.15913e-05	2	CTCSADNQAPLF
DO-KO Naïve	4.15913e-05	2	CTCSAGGNTLYF
DO-KO Naïve	4.15913e-05	2	CASSLGGSGNTLYF
DO-KO Naïve	4.15913e-05	2	CTCSAQNSGNTLYF
DO-KO Naïve	4.15913e-05	2	CTCSPRGAGNTLYF
DO-KO Naïve	4.15913e-05	2	CTCSAAGHGNTLYF
DO-KO Naïve	4.15913e-05	2	CTCSADRDFYAEQFF
DO-KO Naïve	4.15913e-05	2	CTCSEDSYAEQFF
DO-KO Naïve	0.000103978	5	CASSQAPNYAEQFF
DO-KO Naïve	4.15913e-05	2	CASSVTANSDYTF
DO-KO Naïve	4.15913e-05	2	CSSSRTGGAGVEQYF
DO-KO Naïve	8.31826e-05	4	CASSQDRVEQYF
DO-KO Naïve	4.15913e-05	2	CASLYPVEQYF
DO-KO Naïve	4.15913e-05	2	CAWSPRGYEQYF
DO-KO Naïve	4.15913e-05	2	CASSRDWGYEQYF
DO-KO Naïve	4.15913e-05	2	CASADRESYEQYF
DO-KO Naïve	4.15913e-05	2	CASSPRGQYEQYF
DO-KO Naïve	4.15913e-05	2	CASSGDFYEQYF
DO-KO Naïve	4.15913e-05	2	CATRTGGYEQYF
DO-KO Naïve	4.15913e-05	2	CASSRQGSYEQYF
DO-KO Naïve	4.15913e-05	2	CASRGTGDYEQYF
DO-KO Naïve	4.15913e-05	2	CASSPGRRYEQYF
DO-KO Naïve	4.15913e-05	2	CAWSLGQYEQYF
DO-KO Naïve	4.15913e-05	2	CAWRRTGDEQYF
DO-KO Naïve	4.15913e-05	2	CASSFNERLFF
DO-KO Naïve	4.15913e-05	2	CTCSAEPLSNERLFF
DO-KO Naïve	4.15913e-05	2	CTCSADLGQGKAPLF
DO-KO Naïve	4.15913e-05	2	CTCSADPSGNTLYF
DO-KO Naïve	0.000103978	5	CASGDADSGNTLYF
DO-KO Naïve	0.000124774	6	CASSFRGLGNTLYF
DO-KO Naïve	4.15913e-05	2	CTCSAGGRNYAEQFF
DO-KO Naïve	4.15913e-05	2	CASGVRDRYAEQFF
DO-KO Naïve	4.15913e-05	2	CASSEPGNSDYTF
DO-KO Naïve	4.15913e-05	2	CAWTRGNSDYTF
DO-KO Naïve	4.15913e-05	2	CASSSGTGGQYF
DO-KO Naïve	4.15913e-05	2	CAWSQTGGEQYF
DO-KO Naïve	4.15913e-05	2	CASSDRGREQYF
DO-KO Naïve	4.15913e-05	2	CASSLSGGAREQYF
DO-KO Naïve	0.000103978	5	CASSDLGGYEQYF
DO-KO Naïve	4.15913e-05	2	CASSIGTGGGYEQYF
DO-KO Naïve	4.15913e-05	2	CSSSQSGQDYEQYF
DO-KO Naïve	4.15913e-05	2	CASSAWGYEQYF
DO-KO Naïve	4.15913e-05	2	CAWRDWGYEQYF
DO-KO Naïve	4.15913e-05	2	CAWGQGAYEQYF
DO-KO Naïve	4.15913e-05	2	CTCSAGFYEQYF
DO-KO Naïve	4.15913e-05	2	CAWSYTGGVYEQYF
DO-KO Naïve	4.15913e-05	2	CSSSQSWGYEQYF
DO-KO Naïve	4.15913e-05	2	CASSLEGYEQYF
DO-KO Naïve	4.15913e-05	2	CASGDEASYEQYF
DO-KO Naïve	4.15913e-05	2	CASSILGSSYEQYF
DO-KO Naïve	4.15913e-05	2	CASGDQGVSYEQYF
DO-KO Naïve	4.15913e-05	2	CASSTPRRSSYEQYF
DO-KO Naïve	4.15913e-05	2	CASRDRPSYEQYF
DO-KO Naïve	4.15913e-05	2	CASSLGGRTYEQYF
DO-KO Naïve	4.15913e-05	2	CASGDGYEQYF
DO-KO Naïve	4.15913e-05	2	CASSITGKDEQYF
DO-KO Naïve	4.15913e-05	2	CASSLSGGAGEQYF
DO-KO Naïve	4.15913e-05	2	CASSIVGGREQYF
DO-KO Naïve	4.15913e-05	2	CATDRGREQYF
DO-KO Naïve	0.000207956	10	CASSLADTGQLYF
DO-KO Naïve	4.15913e-05	2	CASGHYNSPLYF
DO-KO Naïve	4.15913e-05	2	CTCSARTGVSNERLFF
DO-KO Naïve	6.23869e-05	3	CASGETGISNERLFF
DO-KO Naïve	4.15913e-05	2	CTCSADGRVDNERLFF
DO-KO Naïve	4.15913e-05	2	CASSLEDSLGRLYF
DO-KO Naïve	4.15913e-05	2	CASSLRVGNTLYF
DO-KO Naïve	4.15913e-05	2	CASSMRVHSGNTLYF
DO-KO Naïve	4.15913e-05	2	CTCSAVGGNSGNTLYF
DO-KO Naïve	4.15913e-05	2	CASRTGTGGNTLYF
DO-KO Naïve	4.15913e-05	2	CASTLGGSAEQFF
DO-KO Naïve	4.15913e-05	2	CASSIFGASYNYAEQFF
DO-KO Naïve	4.15913e-05	2	CAWSLGGRAEQFF
DO-KO Naïve	4.15913e-05	2	CTCSAQGAASDYTF
DO-KO Naïve	4.15913e-05	2	CASTPTGVEQYF
DO-KO Naïve	4.15913e-05	2	CASSSRDRVEQYF
DO-KO Naïve	4.15913e-05	2	CASGHRVEQYF
DO-KO Naïve	4.15913e-05	2	CASGDRTGSEQYF
DO-KO Naïve	4.15913e-05	2	CAWSLGTGGYEQYF
DO-KO Naïve	4.15913e-05	2	CASSLLGYEQYF
DO-KO Naïve	4.15913e-05	2	CASSPGTGYEQYF
DO-KO Naïve	4.15913e-05	2	CASSRKYEQYF
DO-KO Naïve	0.000103978	5	CASSERGSSYEQYF
DO-KO Naïve	0.000207956	10	CASSPSSYEQYF
DO-KO Naïve	4.15913e-05	2	CASSWGSSYEQYF
DO-KO Naïve	4.15913e-05	2	CASASSYEQYF
DO-KO Naïve	4.15913e-05	2	CASTLAGASYEQYF
DO-KO Naïve	4.15913e-05	2	CASSLEGYEQYF
DO-KO Naïve	4.15913e-05	2	CASSIRWGDEQYF
DO-KO Naïve	4.15913e-05	2	CASSEGGTDEQYF
DO-KO Naïve	4.15913e-05	2	CASSLDVHEQYF
DO-KO Naïve	4.15913e-05	2	CASRGTGGREQYF
DO-KO Naïve	4.15913e-05	2	CASGDPLGGEQYF
DO-KO Naïve	6.23869e-05	3	CASGAGTGQLYF
DO-KO Naïve	4.15913e-05	2	CTCSGTGGTNERLFF
DO-KO Naïve	4.15913e-05	2	CASSSSGNTLYF
DO-KO Naïve	4.15913e-05	2	CTCSHGNYAEQFF
DO-KO Naïve	4.15913e-05	2	CASGDNANSDYTF
DO-KO Naïve	4.15913e-05	2	CTCSSRDKNSDYTF
DO-KO Naïve	4.15913e-05	2	CASSIDWGVEQYF
DO-KO Naïve	4.15913e-05	2	CAWSRGTGGLEQYF
DO-KO Naïve	4.15913e-05	2	CASAQGKGEQYF
DO-KO Naïve	4.15913e-05	2	CASSAGLGTYEQYF
DO-KO Naïve	4.15913e-05	2	CASSRNGMYEQYF
DO-KO Naïve	4.15913e-05	2	CASGDRTGGYEQYF
DO-KO Naïve	4.15913e-05	2	CTCRDGLGPYEQYF
DO-KO Naïve	8.31826e-05	4	CASSQDTGGYEQYF
DO-KO Naïve	4.15913e-05	2	CASSDGSYEQYF
DO-KO Naïve	4.15913e-05	2	CASSFQGSYEQYF
DO-KO Naïve	4.15913e-05	2	CTCSADGGGSYEQYF
DO-KO Naïve	4.15913e-05	2	CASSPPGSSYEQYF
DO-KO Naïve	0.000145569	7	CASSLWGSSYEQYF
DO-KO Naïve	4.15913e-05	2	CTCSADQGSSYEQYF
DO-KO Naïve	4.15913e-05	2	CASSRDTYEQYF
DO-KO Naïve	4.15913e-05	2	CTCSADYENYEQYF
DO-KO Naïve	4.15913e-05	2	CASSLTDEQYF
DO-KO Naïve	4.15913e-05	2	CASGGGLGEQYF
DO-KO Naïve	4.15913e-05	2	CASSQDRGEQYF
DO-KO Naïve	4.15913e-05	2	CASSKGGRGEQYF
DO-KO Naïve	4.15913e-05	2	CASSIVGGAREQYF
DO-KO Naïve	4.15913e-05	2	CASSLREQYF
DO-KO Naïve	4.15913e-05	2	CASISGTFNERLFF
DO-KO Naïve	4.15913e-05	2	CTCSGTISNERLFF
DO-KO Naïve	4.15913e-05	2	CTCSADGGQAPLF
DO-KO Naïve	4.15913e-05	2	CASSPDNSGNTLYF
DO-KO Naïve	4.15913e-05	2	CASSLGNSDYTF
DO-KO Naïve	4.15913e-05	2	CASGGGTTNSDYTF
DO-KO Naïve	4.15913e-05	2	CTCSAIRDWGGRQYF
DO-KO Naïve	0.000103978	5	CASSRQGNQDTQYF
DO-KO Naïve	4.15913e-05	2	CASSISGGAVEQYF
DO-KO Naïve	4.15913e-05	2	CAWSSYEQYF
DO-KO Naïve	4.15913e-05	2	CAWSLWGAYEQYF
DO-KO Naïve	4.15913e-05	2	CASGDASDYEQYF
DO-KO Naïve	0.000103978	5	CASSLGDWGYEQYF
DO-KO Naïve	4.15913e-05	2	CASSVRDWGYEQYF
DO-KO Naïve	4.15913e-05	2	CTCSAGTGGYEQYF
DO-KO Naïve	4.15913e-05	2	CAWSPDRAYEQYF
DO-KO Naïve	4.15913e-05	2	CASSPGQYEQYF
DO-KO Naïve	4.15913e-05	2	CASSDRVYEQYF
DO-KO Naïve	4.15913e-05	2	CAWSLQGYEQYF
DO-KO Naïve	4.15913e-05	2	CAWDRGSYEQYF
DO-KO Naïve	4.15913e-05	2	CASSNGGASYEQYF
DO-KO Naïve	4.15913e-05	2	CASSRTLSSYEQYF
DO-KO Naïve	4.15913e-05	2	CASGDWASSYEQYF
DO-KO Naïve	6.23869e-05	3	CASGDPYEQYF
DO-KO Naïve	4.15913e-05	2	CASSMRTTYEQYF
DO-KO Naïve	4.15913e-05	2	CASSFQGAYEQYF
DO-KO Naïve	4.15913e-05	2	CASSRQGAHEQYF
DO-KO Naïve	4.15913e-05	2	CSSSSQGGEQYF
DO-KO Naïve	4.15913e-05	2	CASSLVGTGEQYF
DO-KO Naïve	4.15913e-05	2	CASSIGGREQYF
DO-KO Naïve	4.15913e-05	2	CASSIGGREQYF
DO-KO Naïve	4.15913e-05	2	CASSPDWREQYF
DO-KO Naïve	4.15913e-05	2	CASSLTGGEQYF
DO-KO Naïve	4.15913e-05	2	CAWSLGDWGDEQYF
DO-KO Naïve	4.15913e-05	2	CASSIMGEQYF
DO-KO Naïve	4.15913e-05	2	CASSLGTNQAPLF
DO-KO Naïve	8.31826e-05	4	CASSPGGVAETLYF
DO-KO Naïve	4.15913e-05	2	CSSSPDRGNTLYF
DO-KO Naïve	4.15913e-05	2	CTCSAGQGDYAEQFF
DO-KO Naïve	4.15913e-05	2	CASSFWGVEQYF
DO-KO Naïve	4.15913e-05	2	CASSYGGEQYF
DO-KO Naïve	4.15913e-05	2	CASSMMGAGEQYF
DO-KO Naïve	4.15913e-05	2	CASSITGEGEQYF
DO-KO Naïve	4.15913e-05	2	CASSMGEFYEQYF
DO-KO Naïve	4.15913e-05	2	CASGDQGYEQYF
DO-KO Naïve	4.15913e-05	2	CASSIGAYEQYF
DO-KO Naïve	4.15913e-05	2	CASSDGQGYEQYF
DO-KO Naïve	4.15913e-05	2	CASGYEQYF
DO-KO Naïve	4.15913e-05	2	CASSLDWGGYEQYF
DO-KO Naïve	4.15913e-05	2	CASSFTGGYEQYF
DO-KO Naïve	4.15913e-05	2	CAWSLVGRYEQYF
DO-KO Naïve	4.15913e-05	2	CASSPTGVSYEQYF
DO-KO Naïve	4.15913e-05	2	CASSLSGQGSYEQYF
DO-KO Naïve	4.15913e-05	2	CASSLLGGSSYEQYF
DO-KO Naïve	0.000145569	7	CASGGSSYEQYF
DO-KO Naïve	4.15913e-05	2	CTCSARLGGSSYEQYF
DO-KO Naïve	4.15913e-05	2	CASSFPSSYEQYF
DO-KO Naïve	4.15913e-05	2	CASRDWGASYEQYF
DO-KO Naïve	4.15913e-05	2	CASSRQGASYEQYF
DO-KO Naïve	4.15913e-05	2	CASSTGTGAYEQYF
DO-KO Naïve	4.15913e-05	2	CASSLVYEQYF
DO-KO Naïve	4.15913e-05	2	CASGERTGGYEQYF
DO-KO Naïve	4.15913e-05	2	CSSSRLGDHEQYF
DO-KO Naïve	4.15913e-05	2	CTCSATGGNERLFF
DO-KO Naïve	4.15913e-05	2	CTCRGDSNERLFF
DO-KO Naïve	4.15913e-05	2	CTCSGDRNNQAPLF
DO-KO Naïve	8.31826e-05	4	CAWSRGTAETLYF
DO-KO Naïve	4.15913e-05	2	CASSPRAGNTLYF
DO-KO Naïve	4.15913e-05	2	CASSTYRAGNTLYF
DO-KO Naïve	6.23869e-05	3	CASSQAGTGNTLYF
DO-KO Naïve	4.15913e-05	2	CTCSAEGTGGNTLYF
DO-KO Naïve	4.15913e-05	2	CASSTGTRNTLYF
DO-KO Naïve	4.15913e-05	2	CTCSAEQANSDYTF
DO-KO Naïve	4.15913e-05	2	CAWVQGARVEQYF
DO-KO Naïve	4.15913e-05	2	CASSDGWGYEQYF
DO-KO Naïve	4.15913e-05	2	CASSPGTGGYEQYF
DO-KO Naïve	4.15913e-05	2	CSSSQLGEGYEQYF
DO-KO Naïve	4.15913e-05	2	CASSPRYEQYF
DO-KO Naïve	4.15913e-05	2	CTCSAEGQGEYEQYF
DO-KO Naïve	4.15913e-05	2	CASCYEQYF
DO-KO Naïve	4.15913e-05	2	CASSTTGGSYEQYF
DO-KO Naïve	4.15913e-05	2	CAWSGGSSYEQYF
DO-KO Naïve	4.15913e-05	2	CASSIGTGAYEQYF
DO-KO Naïve	4.15913e-05	2	CTCSADEGAYEQYF
DO-KO Naïve	4.15913e-05	2	CASGAGQTYEQYF
DO-KO Naïve	4.15913e-05	2	CASSPTTYEQYF
DO-KO Naïve	4.15913e-05	2	CASSPGTGDYEQYF
DO-KO Naïve	4.15913e-05	2	CASSGTGNYEQYF
DO-KO Naïve	4.15913e-05	2	CASSQRGQGYEQYF
DO-KO Naïve	4.15913e-05	2	CASSRGRYEQYF
DO-KO Naïve	4.15913e-05	2	CASSLNWGDEQYF
DO-KO Naïve	4.15913e-05	2	CASKTGGDEQYF
DO-KO Naïve	4.15913e-05	2	CASSFWGGDEQYF
DO-KO Naïve	4.15913e-05	2	CASRGQGWEQYF
DO-KO Naïve	4.15913e-05	2	CASSGDRVEQYF
DO-KO Naïve	4.15913e-05	2	CASGDGVGEQYF
DO-KO Naïve	4.15913e-05	2	CAWSSTGEEQYF
DO-KO Naïve	0.000124774	6	CASSRGGGNERLFF
DO-KO Naïve	4.15913e-05	2	CTCSAESGANQAPLF
DO-KO Naïve	4.15913e-05	2	CASSIDNNQAPLF
DO-KO Naïve	4.15913e-05	2	CTCSGGQGANTLYF
DO-KO Naïve	8.31826e-05	4	CASSEQGAGNTLYF
DO-KO Naïve	4.15913e-05	2	CTCSADGNTLYF
DO-KO Naïve	4.15913e-05	2	CAWSPDWGGYAEQFF
DO-KO Naïve	4.15913e-05	2	CASSQTGGYAEQFF
DO-KO Naïve	4.15913e-05	2	CASSRQGNSDYTF
DO-KO Naïve	4.15913e-05	2	CAWSSDWGGEQYF
DO-KO Naïve	4.15913e-05	2	CTCSAVTGGAGEQYF
DO-KO Naïve	4.15913e-05	2	CASSQDGGGYEQYF
DO-KO Naïve	4.15913e-05	2	CASSQDWGGYEQYF
DO-KO Naïve	4.15913e-05	2	CAWSRMGGSYEQYF
DO-KO Naïve	4.15913e-05	2	CTCSADGLGSYEQYF
DO-KO Naïve	4.15913e-05	2	CASSLDWGSYEQYF
DO-KO Naïve	4.15913e-05	2	CASSDPGSYEQYF
DO-KO Naïve	4.15913e-05	2	CASSQSSYEQYF
DO-KO Naïve	4.15913e-05	2	CASSFGAYEQYF
DO-KO Naïve	0.000103978	5	CASGDYEQYF
DO-KO Naïve	4.15913e-05	2	CASGATDYEQYF
DO-KO Naïve	8.31826e-05	4	CASSVVNYEQYF
DO-KO Naïve	4.15913e-05	2	CAWSPLGGVYEQYF
DO-KO Naïve	4.15913e-05	2	CASSFPGGYEQYF
DO-KO Naïve	4.15913e-05	2	CAWSLAQRYEQYF
DO-KO Naïve	4.15913e-05	2	CASSLGDEQYF
DO-KO Naïve	4.15913e-05	2	CASSMRGGDHEQYF
DO-KO Naïve	4.15913e-05	2	CSSSQRLGREQYF
DO-KO Naïve	4.15913e-05	2	CASSLGGAREQYF
DO-KO Naïve	4.15913e-05	2	CASGDWGEEQYF
DO-KO Naïve	4.15913e-05	2	CASSPTGGEQYF
DO-KO Naïve	4.15913e-05	2	CASSDRQGEQYF
DO-KO Naïve	4.15913e-05	2	CASSRDRGGEQYF
DO-KO Naïve	4.15913e-05	2	CTCSGGNERLFF
DO-KO Naïve	4.15913e-05	2	CASSLSGQQAPLF
DO-KO Naïve	4.15913e-05	2	CTCSAADRNQAPLF
DO-KO Naïve	4.15913e-05	2	CASSEQGGNQAPLF
DO-KO Naïve	4.15913e-05	2	CASSIGTNQAPLF
DO-KO Naïve	4.15913e-05	2	CTCSADISGNTLYF
DO-KO Naïve	4.15913e-05	2	CTCSAQSSGNTLYF
DO-KO Naïve	4.15913e-05	2	CASSFDAEQFF
DO-KO Naïve	4.15913e-05	2	CASSLQGSNSDYTF
DO-KO Naïve	4.15913e-05	2	CASSPTTNSDYTF
DO-KO Naïve	4.15913e-05	2	CASSIIRDIQYF
DO-KO Naïve	4.15913e-05	2	CAWSGQIEQYF
DO-KO Naïve	4.15913e-05	2	CASSRLGGRGEQYF
DO-KO Naïve	4.15913e-05	2	CASGDDWGAREQYF
DO-KO Naïve	4.15913e-05	2	CAWSLDGSEQYF
DO-KO Naïve	4.15913e-05	2	CASASWGSEQYF
DO-KO Naïve	4.15913e-05	2	CAWSHILGGAEQYF
DO-KO Naïve	4.15913e-05	2	CASRPQGYEQYF
DO-KO Naïve	4.15913e-05	2	CASSIGRRRYEQYF
DO-KO Naïve	4.15913e-05	2	CASSDGQYEQYF
DO-KO Naïve	4.15913e-05	2	CASSIYEQYF
DO-KO Naïve	4.15913e-05	2	CASSLEGTGYEQYF
DO-KO Naïve	4.15913e-05	2	CASSILGTGGYEQYF
DO-KO Naïve	4.15913e-05	2	CASGDAGYEQYF
DO-KO Naïve	4.15913e-05	2	CASSDLGSYEQYF
DO-KO Naïve	4.15913e-05	2	CASSSGLGESYEQYF
DO-KO Naïve	4.15913e-05	2	CAWTGLLSYEQYF
DO-KO Naïve	4.15913e-05	2	CAWRPTGSSYEQYF
DO-KO Naïve	4.15913e-05	2	CAWSGGVSSYEQYF
DO-KO Naïve	4.15913e-05	2	CAWSLAGLGAYEQYF
DO-KO Naïve	4.15913e-05	2	CASSLWQGAYEQYF
DO-KO Naïve	4.15913e-05	2	CASGDWGRAYEQYF
DO-KO Naïve	4.15913e-05	2	CTCSAPGQDYEQYF
DO-KO Naïve	0.000124774	6	CASSDRYEQYF
DO-KO Naïve	4.15913e-05	2	CASSTGLGTYEQYF
DO-KO Naïve	4.15913e-05	2	CASSRGQYEQYF
DO-KO Naïve	4.15913e-05	2	CASSSRDWGDEQYF
DO-KO Naïve	4.15913e-05	2	CTCSGTGGDEQYF
DO-KO Naïve	6.23869e-05	3	CASSFDWGGNEQYF
DO-KO Naïve	4.15913e-05	2	CASSRRGGEQYF
DO-KO Naïve	4.15913e-05	2	CTCSARDRGGEQYF
DO-KO Naïve	4.15913e-05	2	CAWSWGGDEQYF
DO-KO Naïve	4.15913e-05	2	CTCTVSNERLFF
DO-KO Naïve	4.15913e-05	2	CTCSADQGQNQAPLF
DO-KO Naïve	4.15913e-05	2	CTCRGVYNQAPLF
DO-KO Naïve	6.23869e-05	3	CGARQGNNQAPLF
DO-KO Naïve	4.15913e-05	2	CTCSGRGSNNQAPLF
DO-KO Naïve	4.15913e-05	2	CTCSGPGRNNQAPLF
DO-KO Naïve	4.15913e-05	2	CASSRGPPLF
DO-KO Naïve	4.15913e-05	2	CTCSADSGNTLYF
DO-KO Naïve	4.15913e-05	2	CTCSAGGNSGNTLYF
DO-KO Naïve	4.15913e-05	2	CTCSASRDSGNTLYF
DO-KO Naïve	0.000103978	5	CASSQEGGYGNTLYF
DO-KO Naïve	4.15913e-05	2	CTCSVLDSYAEQFF
DO-KO Naïve	4.15913e-05	2	CASSLGQGGSDYTF
DO-KO Naïve	4.15913e-05	2	CASSIAPDDSDYTF
DO-KO Naïve	4.15913e-05	2	CASSLTGGTDYTF
DO-KO Naïve	4.15913e-05	2	CASSPDRVEQYF
DO-KO Naïve	4.15913e-05	2	CASSISVEQYF
DO-KO Naïve	4.15913e-05	2	CAWSLLGALEQYF
DO-KO Naïve	4.15913e-05	2	CASSLDSLEQYF
DO-KO Naïve	4.15913e-05	2	CASGENWGGCEQYF
DO-KO Naïve	4.15913e-05	2	CASSIVDWGGGEQYF
DO-KO Naïve	4.15913e-05	2	CASRAEQYF
DO-KO Naïve	4.15913e-05	2	CASGDAVYEQYF
DO-KO Naïve	4.15913e-05	2	CASGEDWAYEQYF
DO-KO Naïve	4.15913e-05	2	CASSDAGGYEQYF
DO-KO Naïve	4.15913e-05	2	CASSDGGQYEQYF
DO-KO Naïve	4.15913e-05	2	CASSQGQYEQYF
DO-KO Naïve	4.15913e-05	2	CASKTGGVYEQYF
DO-KO Naïve	4.15913e-05	2	CASGDGRVYEQYF
DO-KO Naïve	4.15913e-05	2	CASGEGTPIYEQYF
DO-KO Naïve	4.15913e-05	2	CASGRTGYEQYF
DO-KO Naïve	4.15913e-05	2	CASSIGRGRYEQYF
DO-KO Naïve	4.15913e-05	2	CASSDASSYEQYF
DO-KO Naïve	4.15913e-05	2	CASGDAWGSYEQYF
DO-KO Naïve	4.15913e-05	2	CASSGVSYEQYF
DO-KO Naïve	4.15913e-05	2	CAWSLTGGSYEQYF
DO-KO Naïve	4.15913e-05	2	CASSDLGSSYEQYF
DO-KO Naïve	8.31826e-05	4	CASSLGGSSYEQYF
DO-KO Naïve	4.15913e-05	2	CASSEGPSYEQYF
DO-KO Naïve	4.15913e-05	2	CASSFPYEQYF
DO-KO Naïve	4.15913e-05	2	CAWSPPGQTYEQYF
DO-KO Naïve	4.15913e-05	2	CASSLDYYEQYF
DO-KO Naïve	4.15913e-05	2	CASSDAWGGYEQYF
DO-KO Naïve	4.15913e-05	2	CASSLEGYEQYF
DO-KO Naïve	4.15913e-05	2	CASSLDRGRYEQYF
DO-KO Naïve	4.15913e-05	2	CAWSPDKYEQYF
DO-KO Naïve	4.15913e-05	2	CASGGARTGVDEQYF
DO-KO Naïve	4.15913e-05	2	CASGEDEQYF
DO-KO Naïve	4.15913e-05	2	CASTLGLFNEQYF
DO-KO Naïve	4.15913e-05	2	CTCSAVGGAQEQYF
DO-KO Naïve	4.15913e-05	2	CASSPGQGVEQYF
DO-KO Naïve	4.15913e-05	2	CASSIPISNERLFF
DO-KO Naïve	4.15913e-05	2	CTCSARVSGNTLYF
DO-KO Naïve	4.15913e-05	2	CASSIGRNSGNTLYF
DO-KO Naïve	4.15913e-05	2	CTCSAVGEGNTLYF
DO-KO Naïve	4.15913e-05	2	CASSIEPNTLYF
DO-KO Naïve	4.15913e-05	2	CTCSEGAAEQFF
DO-KO Naïve	4.15913e-05	2	CTCSGTDYAEQFF
DO-KO Naïve	4.15913e-05	2	CASRNRGRSDYTF
DO-KO Naïve	4.15913e-05	2	CTCSADGRAGSDYTF
DO-KO Naïve	4.15913e-05	2	CASSPGLSSDYTF
DO-KO Naïve	4.15913e-05	2	CAWRPTGGNSDYTF
DO-KO Naïve	6.23869e-05	3	CTCSAAGGQNTLYF
DO-KO Naïve	4.15913e-05	2	CTCSKQGERNTQYF
DO-KO Naïve	4.15913e-05	2	CTCSAELLGGTFEQYF
DO-KO Naïve	4.15913e-05	2	CASSLGTGGEQYF
DO-KO Naïve	4.15913e-05	2	CASSPGLGGEQYF
DO-KO Naïve	4.15913e-05	2	CAWSLTGGREQYF
DO-KO Naïve	4.15913e-05	2	CASSLYNRGYEQYF
DO-KO Naïve	4.15913e-05	2	CASGDSYEQYF
DO-KO Naïve	4.15913e-05	2	CASFRDWGYEQYF
DO-KO Naïve	4.15913e-05	2	CASAGLGGYEQYF
DO-KO Naïve	4.15913e-05	2	CASSETGGYEQYF
DO-KO Naïve	4.15913e-05	2	CASSIPGQGYEQYF
DO-KO Naïve	0.000103978	5	CASGDRYEQYF
DO-KO Naïve	4.15913e-05	2	CASSRTFYEQYF
DO-KO Naïve	4.15913e-05	2	CASSIGTGYEQYF
DO-KO Naïve	4.15913e-05	2	CASSAGLGGYEQYF
DO-KO Naïve	4.15913e-05	2	CASSIKTGGYEQYF
DO-KO Naïve	8.31826e-05	4	CASSLHSYEQYF
DO-KO Naïve	4.15913e-05	2	CASGEGSSYEQYF
DO-KO Naïve	4.15913e-05	2	CASSLAGSSYEQYF
DO-KO Naïve	4.15913e-05	2	CAWSLQEHSSYEQYF
DO-KO Naïve	4.15913e-05	2	CSSSQQGSSYEQYF
DO-KO Naïve	4.15913e-05	2	CASSDGQPSYEQYF
DO-KO Naïve	4.15913e-05	2	CTCSALLGNSYEQYF
DO-KO Naïve	0.000124774	6	CASGDAYEQYF
DO-KO Naïve	4.15913e-05	2	CASSGTDYEQYF
DO-KO Naïve	4.15913e-05	2	CTCSAGQNYEQYF
DO-KO Naïve	4.15913e-05	2	CTCSAEPPGGLYEQYF
DO-KO Naïve	4.15913e-05	2	CAWSGRDRYEQYF
DO-KO Naïve	4.15913e-05	2	CAWSPNPTAYEQYF
DO-KO Naïve	4.15913e-05	2	CTCSRGDEQYF
DO-KO Naïve	4.15913e-05	2	CASSRGDEQYF
DO-KO Naïve	4.15913e-05	2	CTCSAVRDVGEQYF
DO-KO Naïve	4.15913e-05	2	CASSLKGGEQYF
DO-KO Naïve	4.15913e-05	2	CATRDWGREQYF
DO-KO Naïve	4.15913e-05	2	CASSGQGGEQYF
DO-KO Naïve	4.15913e-05	2	CASSHTGGVEEQYF
DO-KO Naïve	4.15913e-05	2	CTCSAQGGNERLFF
DO-KO Naïve	4.15913e-05	2	CTCSALNERLFF
DO-KO Naïve	6.23869e-05	3	CASSHQAPLF
DO-KO Naïve	4.15913e-05	2	CASSRQGDTLYF
DO-KO Naïve	4.15913e-05	2	CASSIGQTGNTLYF
DO-KO Naïve	4.15913e-05	2	CASSRQGNTLYF
DO-KO Naïve	4.15913e-05	2	CASSIQANYAEQFF
DO-KO Naïve	4.15913e-05	2	CAWESNAEQFF
DO-KO Naïve	4.15913e-05	2	CASTLGGEQFF
DO-KO Naïve	4.15913e-05	2	CASSEGRSDYTF
DO-KO Naïve	0.000103978	5	CASSHNQDTQYF
DO-KO Naïve	4.15913e-05	2	CASGDARVEQYF
DO-KO Naïve	4.15913e-05	2	CASSRLGGEQYF
DO-KO Naïve	4.15913e-05	2	CASREWGSEQYF
DO-KO Naïve	4.15913e-05	2	CASSQQGAEQYF
DO-KO Naïve	4.15913e-05	2	CASSIRQGAYEQYF
DO-KO Naïve	4.15913e-05	2	CASSRGLGYEQYF
DO-KO Naïve	4.15913e-05	2	CASGDDWGGYEQYF
DO-KO Naïve	4.15913e-05	2	CASSIRYEQYF
DO-KO Naïve	4.15913e-05	2	CASSLDTGAYEQYF
DO-KO Naïve	4.15913e-05	2	CASSRGQYEQYF
DO-KO Naïve	4.15913e-05	2	CASSISGTGFYEQYF
DO-KO Naïve	4.15913e-05	2	CASRGTGVYEQYF
DO-KO Naïve	4.15913e-05	2	CASSPSRDRVYEQYF
DO-KO Naïve	4.15913e-05	2	CASSEHLYEQYF
DO-KO Naïve	4.15913e-05	2	CASSDDGYEQYF
DO-KO Naïve	4.15913e-05	2	CASSFPGGYEQYF
DO-KO Naïve	4.15913e-05	2	CASSDWDSYEQYF
DO-KO Naïve	4.15913e-05	2	CASSDPGSYEQYF
DO-KO Naïve	4.15913e-05	2	CASSIMGGSYEQYF
DO-KO Naïve	4.15913e-05	2	CASSTGGSYEQYF
DO-KO Naïve	4.15913e-05	2	CTCSSLGGRSYEQYF
DO-KO Naïve	4.15913e-05	2	CASSHWGSSYEQYF
DO-KO Naïve	4.15913e-05	2	CASCRGSSYEQYF
DO-KO Naïve	4.15913e-05	2	CASSLQSSYEQYF
DO-KO Naïve	4.15913e-05	2	CAWSLLGTSYEQYF
DO-KO Naïve	4.15913e-05	2	CASSLDGDSYEQYF
DO-KO Naïve	4.15913e-05	2	CASNSYEQYF
DO-KO Naïve	8.31826e-05	4	CAFPGQHYEQYF
DO-KO Naïve	4.15913e-05	2	CASSIRGGDEQYF
DO-KO Naïve	4.15913e-05	2	CASSGTGGIDEQYF
DO-KO Naïve	4.15913e-05	2	CASSLRDRGHEQYF
DO-KO Naïve	4.15913e-05	2	CASGDAGEQYF
DO-KO Naïve	4.15913e-05	2	CASSFDRGREQYF
DO-KO Naïve	4.15913e-05	2	CAWSLGAREQYF
DO-KO Naïve	4.15913e-05	2	CASSLGGQEQYF
DO-KO Naïve	4.15913e-05	2	CASSPRVEQYF
DO-KO Naïve	4.15913e-05	2	CASGDALGGRGEQYF
DO-KO Naïve	4.15913e-05	2	CASTLGNGEQYF
DO-KO Naïve	4.15913e-05	2	CTCSADRYNNQAPLF
DO-KO Naïve	4.15913e-05	2	CASSRQGSGNTLYF
DO-KO Naïve	6.23869e-05	3	CASSQGQNSGNTLYF
DO-KO Naïve	4.15913e-05	2	CASSGQNSGNTLYF
DO-KO Naïve	4.15913e-05	2	CTCSADLGAGNTLYF
DO-KO Naïve	4.15913e-05	2	CASSLGGTGNTLYF
DO-KO Naïve	4.15913e-05	2	CAWSQDSEQFF
DO-KO Naïve	4.15913e-05	2	CAWSLGSDYTF
DO-KO Naïve	4.15913e-05	2	CASSRGEDSDYTF
DO-KO Naïve	4.15913e-05	2	CASSLSGRGQYF
DO-KO Naïve	2.07956e-05	1	CASSLQANSDYTF
DO-KO Naïve	4.15913e-05	2	CASSSDFEQYF
DO-KO Naïve	4.15913e-05	2	CASSLGGAPEQYF
DO-KO Naïve	4.15913e-05	2	CASSLGGYEQYF
DO-KO Naïve	4.15913e-05	2	CAWSLQGGYEQYF
DO-KO Naïve	4.15913e-05	2	CTCSARDNYEQYF
DO-KO Naïve	4.15913e-05	2	CAWRRRDWGYEQYF
DO-KO Naïve	4.15913e-05	2	CASSMTGGYEQYF
DO-KO Naïve	4.15913e-05	2	CASGLQGYEQYF
DO-KO Naïve	4.15913e-05	2	CASSLYGGQYEQYF
DO-KO Naïve	4.15913e-05	2	CASGDAYKYEQYF
DO-KO Naïve	4.15913e-05	2	CAWSPFYEQYF
DO-KO Naïve	4.15913e-05	2	CASSPGLGLYEQYF
DO-KO Naïve	4.15913e-05	2	CASGATGYEQYF
DO-KO Naïve	4.15913e-05	2	CAWSRTGGYEQYF
DO-KO Naïve	4.15913e-05	2	CASSQDGYEQYF
DO-KO Naïve	4.15913e-05	2	CAWSHSYEQYF
DO-KO Naïve	4.15913e-05	2	CASSLGGSYEQYF
DO-KO Naïve	4.15913e-05	2	CASSDGDRGSYEQYF
DO-KO Naïve	4.15913e-05	2	CASSDAQSYEQYF
DO-KO Naïve	4.15913e-05	2	CASSRTGGSYEQYF
DO-KO Naïve	4.15913e-05	2	CASRDWGGSYEQYF
DO-KO Naïve	4.15913e-05	2	CASSSGPSSYEQYF
DO-KO Naïve	4.15913e-05	2	CAWSHSSYEQYF
DO-KO Naïve	4.15913e-05	2	CASSTETGSSYEQYF
DO-KO Naïve	4.15913e-05	2	CASSADWGSSYEQYF
DO-KO Naïve	4.15913e-05	2	CASSITGGSSYEQYF
DO-KO Naïve	4.15913e-05	2	CAWSEDSSYEQYF
DO-KO Naïve	4.15913e-05	2	CTCSAGTGGSSYEQYF
DO-KO Naïve	4.15913e-05	2	CASRLGGPSYEQYF
DO-KO Naïve	4.15913e-05	2	CASSDRTTSYEQYF
DO-KO Naïve	4.15913e-05	2	CASTDWDSYEQYF
DO-KO Naïve	4.15913e-05	2	CASSQAGDSYEQYF
DO-KO Naïve	4.15913e-05	2	CASSRDWGGHYEQYF
DO-KO Naïve	4.15913e-05	2	CASGGRYEQYF
DO-KO Naïve	4.15913e-05	2	CASSRGLGPYEQYF
DO-KO Naïve	6.23869e-05	3	CASSLGGDEQYF
DO-KO Naïve	4.15913e-05	2	CASGDALGADEQYF
DO-KO Naïve	4.15913e-05	2	CASADWGGAGEQYF
DO-KO Naïve	4.15913e-05	2	CASSDRGGEQYF
DO-KO Naïve	4.15913e-05	2	CTCSAGGSERLFF
DO-KO Naïve	4.15913e-05	2	CTCSRPLSNERLFF
DO-KO Naïve	8.31826e-05	4	CTCSATGTNERLFF
DO-KO Naïve	4.15913e-05	2	CTCSAPGHQAPLF
DO-KO Naïve	4.15913e-05	2	CTCSAGTGGNQAPLF
DO-KO Naïve	8.31826e-05	4	CASSPDISGNTLYF
DO-KO Naïve	4.15913e-05	2	CTCSGTISGNTLYF
DO-KO Naïve	4.15913e-05	2	CASSLQSSGNTLYF
DO-KO Naïve	4.15913e-05	2	CASSMGNSGNTLYF
DO-KO Naïve	2.07956e-05	1	CASSPTGDSDYTF
DO-KO Naïve	4.15913e-05	2	CASSSGQNSDYTF
DO-KO Naïve	4.15913e-05	2	CASSATPNSDYTF
DO-KO Naïve	4.15913e-05	2	CTCSADRNSDYTF
DO-KO Naïve	4.15913e-05	2	CASSLDRVQYF
DO-KO Naïve	4.15913e-05	2	CTCSAAGTGVEQYF
DO-KO Naïve	4.15913e-05	2	CASSLEGRGEQYF
DO-KO Naïve	4.15913e-05	2	CTCSAPGLGGRGEQYF
DO-KO Naïve	4.15913e-05	2	CASGEPGYEQYF
DO-KO Naïve	4.15913e-05	2	CASSFLGDYEQYF
DO-KO Naïve	4.15913e-05	2	CASSDQGYEQYF
DO-KO Naïve	4.15913e-05	2	CTCSAGGLGGRYEQYF
DO-KO Naïve	4.15913e-05	2	CASSDATVFYEQYF
DO-KO Naïve	4.15913e-05	2	CAWSPDWGVYEQYF
DO-KO Naïve	4.15913e-05	2	CAWSLMGYEQYF
DO-KO Naïve	4.15913e-05	2	CAWSRAGSYEQYF
DO-KO Naïve	4.15913e-05	2	CASNRDRVSYEQYF
DO-KO Naïve	4.15913e-05	2	CASDPVSYEQYF
DO-KO Naïve	4.15913e-05	2	CAWSPGGSYEQYF
DO-KO Naïve	4.15913e-05	2	CASSLTGGSYEQYF
DO-KO Naïve	4.15913e-05	2	CASTRDPSSYEQYF
DO-KO Naïve	4.15913e-05	2	CASSIALESSYEQYF
DO-KO Naïve	4.15913e-05	2	CASSGTSSYEQYF
DO-KO Naïve	4.15913e-05	2	CASSFWGPYEQYF
DO-KO Naïve	4.15913e-05	2	CASSDAGHTYEQYF
DO-KO Naïve	4.15913e-05	2	CASSIETYEQYF
DO-KO Naïve	4.15913e-05	2	CAWSPLYEQYF
DO-KO Naïve	4.15913e-05	2	CASSDALGDRTYEQYF
DO-KO Naïve	4.15913e-05	2	CASNLLGGQYEQYF
DO-KO Naïve	4.15913e-05	2	CAWSLGGHEQYF
DO-KO Naïve	4.15913e-05	2	CASSFGGAHEQYF
DO-KO Naïve	4.15913e-05	2	CASSQDLGVEQYF
DO-KO Naïve	4.15913e-05	2	CASSLRLGGLEQYF
DO-KO Naïve	4.15913e-05	2	CASGDTVGEQYF
DO-KO Naïve	4.15913e-05	2	CASGGTGEQYF
DO-KO Naïve	4.15913e-05	2	CASGDLGGRGEQYF
DO-KO Naïve	4.15913e-05	2	CTCSADGGAREQYF
DO-KO Naïve	4.15913e-05	2	CTCSARTYNNQAPLF
DO-KO Naïve	4.15913e-05	2	CASSLNNQAPLF
DO-KO Naïve	4.15913e-05	2	CTCSADMGQAPLF
DO-KO Naïve	0.000124774	6	CASSIVGGRAETLYF
DO-KO Naïve	2.07956e-05	1	CTCSGQGEAEQFF
DO-KO Naïve	4.15913e-05	2	CAWSVRGRSDYTF
DO-KO Naïve	4.15913e-05	2	CATQGDGSDYTF
DO-KO Naïve	2.07956e-05	1	CSSSQGVGGSDYTF
DO-KO Naïve	4.15913e-05	2	CASKGHNSDYTF
DO-KO Naïve	4.15913e-05	2	CAWSLPANSDYTF
DO-KO Naïve	2.07956e-05	1	CTCSATGTNSDYTF
DO-KO Naïve	6.23869e-05	3	CASSMGFQDTQYF
DO-KO Naïve	4.15913e-05	2	CASSDVQGAPLIEQYF
DO-KO Naïve	4.15913e-05	2	CASSSPPRGSEQYF
DO-KO Naïve	4.15913e-05	2	CASSGTYEQYF
DO-KO Naïve	4.15913e-05	2	CSSSLGYEQYF
DO-KO Naïve	4.15913e-05	2	CAWSLGDWGYEQYF
DO-KO Naïve	4.15913e-05	2	CAWSLAGFYEQYF
DO-KO Naïve	4.15913e-05	2	CASSDAHRGLYEQYF
DO-KO Naïve	4.15913e-05	2	CASTPPGHLYEQYF
DO-KO Naïve	4.15913e-05	2	CASSLYTGIYEQYF
DO-KO Naïve	6.23869e-05	3	CASSPDGYEQYF
DO-KO Naïve	4.15913e-05	2	CASSLERSYEQYF
DO-KO Naïve	4.15913e-05	2	CASSDRDSYEQYF
DO-KO Naïve	4.15913e-05	2	CASSTGVSYEQYF
DO-KO Naïve	4.15913e-05	2	CASSDEGVSYEQYF
DO-KO Naïve	4.15913e-05	2	CASGDAGSSYEQYF
DO-KO Naïve	4.15913e-05	2	CASSIGVGSSYEQYF
DO-KO Naïve	4.15913e-05	2	CASSFGGSSYEQYF
DO-KO Naïve	4.15913e-05	2	CASSKGGSSYEQYF
DO-KO Naïve	4.15913e-05	2	CASSDWGGSYEQYF
DO-KO Naïve	4.15913e-05	2	CASSLQGAYEQYF
DO-KO Naïve	4.15913e-05	2	CASGDAPYEQYF
DO-KO Naïve	4.15913e-05	2	CASSDLGDYEQYF
DO-KO Naïve	4.15913e-05	2	CASSIVWGDYEQYF
DO-KO Naïve	4.15913e-05	2	CAWSLQGYEQYF
DO-KO Naïve	4.15913e-05	2	CASSPTEKYEQYF
DO-KO Naïve	0.000145569	7	CASGDEQYF
DO-KO Naïve	4.15913e-05	2	CGGDEQYF
DO-KO Naïve	4.15913e-05	2	CASSIPGRDEQYF
DO-KO Naïve	4.15913e-05	2	CASGDARDEQYF
DO-KO Naïve	4.15913e-05	2	CASRPRGADEQYF
DO-KO Naïve	4.15913e-05	2	CASSQQGEDEQYF
DO-KO Naïve	4.15913e-05	2	CASSLRDRGHEQYF
DO-KO Naïve	4.15913e-05	2	CTCSAEGGDEQYF
DO-KO Naïve	4.15913e-05	2	CASSIALTGGDEQYF
DO-KO Naïve	4.15913e-05	2	CASGDAGGGEQYF
DO-KO Naïve	0.000207956	10	CASSLAQGANTGQLYF
DO-KO Naïve	4.15913e-05	2	CASSDSERLFF
DO-KO Naïve	4.15913e-05	2	CTCSAGTGDERLFF
DO-KO Naïve	4.15913e-05	2	CTCSADHSNERLFF
DO-KO Naïve	8.31826e-05	4	CAWSLGGSNERLFF
DO-KO Naïve	4.15913e-05	2	CTCSRQGANERLFF
DO-KO Naïve	4.15913e-05	2	CTCSDASQAPLF
DO-KO Naïve	4.15913e-05	2	CTCSAGLSGNTLYF
DO-KO Naïve	4.15913e-05	2	CSSSRRISGNTLYF
DO-KO Naïve	4.15913e-05	2	CTCSALSSGNTLYF
DO-KO Naïve	4.15913e-05	2	CASSLRSSGNTLYF
DO-KO Naïve	4.15913e-05	2	CAWSLSHSGNTLYF
DO-KO Naïve	4.15913e-05	2	CASGSGRNAEQFF
DO-KO Naïve	2.07956e-05	1	CASSPGQGAEQFF
DO-KO Naïve	2.07956e-05	1	CSSSRDNANSDYTF
DO-KO Naïve	4.15913e-05	2	CASSRQNSDYTF
DO-KO Naïve	0.000124774	6	CASGDAWDTQYF
DO-KO Naïve	4.15913e-05	2	CASGGDRGQYF
DO-KO Naïve	4.15913e-05	2	CASSLDRVEQYF
DO-KO Naïve	4.15913e-05	2	CTCSADRSNLEQYF
DO-KO Naïve	4.15913e-05	2	CASSMGGREQYF
DO-KO Naïve	4.15913e-05	2	CASSEGTGGAEQYF
DO-KO Naïve	4.15913e-05	2	CAWSLGLGGYEQYF
DO-KO Naïve	4.15913e-05	2	CASGQNYEQYF
DO-KO Naïve	4.15913e-05	2	CASGVDWGYEQYF
DO-KO Naïve	4.15913e-05	2	CASRRTGYEQYF
DO-KO Naïve	4.15913e-05	2	CASSLVGEYEQYF
DO-KO Naïve	4.15913e-05	2	CASGGTGLYEQYF
DO-KO Naïve	4.15913e-05	2	CASGPGLGLYEQYF
DO-KO Naïve	4.15913e-05	2	CASSIGIYEQYF
DO-KO Naïve	4.15913e-05	2	CASSLDIYEQYF
DO-KO Naïve	4.15913e-05	2	CASKDSYEQYF
DO-KO Naïve	4.15913e-05	2	CASSQDITGSYEQYF
DO-KO Naïve	4.15913e-05	2	CTCSAIGGRTGASYEQYF
DO-KO Naïve	4.15913e-05	2	CTCSATTGGFSYEQYF
DO-KO Naïve	4.15913e-05	2	CASRLGVSYEQYF
DO-KO Naïve	4.15913e-05	2	CASTPGWSSYEQYF
DO-KO Naïve	4.15913e-05	2	CASSIGSSYEQYF
DO-KO Naïve	4.15913e-05	2	CASSPGLGSSYEQYF
DO-KO Naïve	4.15913e-05	2	CASSIPGLGAYEQYF
DO-KO Naïve	4.15913e-05	2	CASGDTGGAYEQYF
DO-KO Naïve	4.15913e-05	2	CASGDAHNYEQYF
DO-KO Naïve	4.15913e-05	2	CASSPDWGVYEQYF
DO-KO Naïve	4.15913e-05	2	CASSIRGYEQYF
DO-KO Naïve	4.15913e-05	2	CASGERYEQYF
DO-KO Naïve	4.15913e-05	2	CASSDFGGEYEQYF
DO-KO Naïve	4.15913e-05	2	CASSPRQYEQYF
DO-KO Naïve	4.15913e-05	2	CASGGPGGRDEQYF
DO-KO Naïve	4.15913e-05	2	CARDRDEQYF
DO-KO Naïve	4.15913e-05	2	CTCSADSGADEQYF
DO-KO Naïve	4.15913e-05	2	CASRDEQYF
DO-KO Naïve	4.15913e-05	2	CASRDWGGAHEQYF
DO-KO Naïve	4.15913e-05	2	CAWGTGEQYF
DO-KO Naïve	4.15913e-05	2	CTCSAMGDWGGEQYF
DO-KO Naïve	4.15913e-05	2	CASSRNREGEQYF
DO-KO Naïve	4.15913e-05	2	CASGAPGTGREQYF
DO-KO Naïve	4.15913e-05	2	CASGEDRAEQYF
DO-KO Naïve	4.15913e-05	2	CASSIGTGGVEQYF
DO-KO Naïve	8.31826e-05	4	CTCSADPGQSNTGQLYF
DO-KO Naïve	0.000103978	5	CASSPDNGQLYF
DO-KO Naïve	4.15913e-05	2	CTCSAAGTANERLFF
DO-KO Naïve	4.15913e-05	2	CASSIRHNNQAPLF
DO-KO Naïve	4.15913e-05	2	CASSINTNNQAPLF
DO-KO Naïve	4.15913e-05	2	CASSPLGVGNTLYF
DO-KO Naïve	4.15913e-05	2	CAWDSSGNTLYF
DO-KO Naïve	4.15913e-05	2	CASSKGQYSGNTLYF
DO-KO Naïve	8.31826e-05	4	CASSIGDSGNTLYF
DO-KO Naïve	2.07956e-05	1	CTCSGTSEQFF
DO-KO Naïve	2.07956e-05	1	CTCSADAEQFF
DO-KO Naïve	2.07956e-05	1	CAWSLDRGNSDYTF
DO-KO Naïve	4.15913e-05	2	CASGDATGNSDYTF
DO-KO Naïve	2.07956e-05	1	CASSRQNSDYTF
DO-KO Naïve	4.15913e-05	2	CASRDNSDYTF
DO-KO Naïve	0.000103978	5	CASGDAGQANSDYTF
DO-KO Naïve	4.15913e-05	2	CASGDAWGVEQYF
DO-KO Naïve	4.15913e-05	2	CAWRTDWGVEQYF
DO-KO Naïve	4.15913e-05	2	CAWSGKGGVEQYF
DO-KO Naïve	4.15913e-05	2	CASGELGGLEQYF
DO-KO Naïve	4.15913e-05	2	CAWRGTGGAGEQYF
DO-KO Naïve	4.15913e-05	2	CASGGSGGEQYF
DO-KO Naïve	4.15913e-05	2	CASSIQGRGEQYF
DO-KO Naïve	6.23869e-05	3	CASSPEQYF
DO-KO Naïve	4.15913e-05	2	CAWSLDWGSYEQYF
DO-KO Naïve	4.15913e-05	2	CASNPRDWGSYEQYF
DO-KO Naïve	4.15913e-05	2	CASRDNYEQYF
DO-KO Naïve	4.15913e-05	2	CASSLSGGYEQYF
DO-KO Naïve	4.15913e-05	2	CASSRDFYEQYF
DO-KO Naïve	4.15913e-05	2	CAWSPSTGGYEQYF
DO-KO Naïve	0.000103978	5	CASGDDWGGYEQYF
DO-KO Naïve	4.15913e-05	2	CASRTGGYEQYF
DO-KO Naïve	4.15913e-05	2	CASSIQGSYEQYF
DO-KO Naïve	4.15913e-05	2	CASGARLGFSYEQYF
DO-KO Naïve	4.15913e-05	2	CASGEDWGSSYEQYF
DO-KO Naïve	4.15913e-05	2	CASSIRGGRSSYEQYF
DO-KO Naïve	4.15913e-05	2	CASSRDSSYEQYF
DO-KO Naïve	4.15913e-05	2	CASSIDWGSSYEQYF
DO-KO Naïve	4.15913e-05	2	CASSSGASYEQYF
DO-KO Naïve	4.15913e-05	2	CAWSLAGQGPYEQYF
DO-KO Naïve	4.15913e-05	2	CASGDGPGGTYEQYF
DO-KO Naïve	4.15913e-05	2	CAWSLGGYEQYF
DO-KO Naïve	4.15913e-05	2	CASGLGEYEQYF
DO-KO Naïve	4.15913e-05	2	CAWSPEYEQYF
DO-KO Naïve	4.15913e-05	2	CASSHGQYEQYF
DO-KO Naïve	4.15913e-05	2	CASSLGLGDEQYF
DO-KO Naïve	4.15913e-05	2	CASGESGDEQYF
DO-KO Naïve	4.15913e-05	2	CAWSLGGHEQYF
DO-KO Naïve	4.15913e-05	2	CTCSLPGTGNEQYF
DO-KO Naïve	4.15913e-05	2	CASSIETGNEQYF
DO-KO Naïve	4.15913e-05	2	CTCSAETGGREQYF
DO-KO Naïve	4.15913e-05	2	CASSLAWGEEQYF
DO-KO Naïve	4.15913e-05	2	CAWSLGGEEQYF
DO-KO Naïve	4.15913e-05	2	CASSLLQGCEQYF
DO-KO Naïve	0.000145569	7	CAWSRGQGAYNSPLYF
DO-KO Naïve	8.31826e-05	4	CTCSAGNERLFF
DO-KO Naïve	4.15913e-05	2	CTCSAGTGNERLFF
DO-KO Naïve	4.15913e-05	2	CTCSGTVSNERLFF
DO-KO Naïve	4.15913e-05	2	CTCSAVGTASNERLFF
DO-KO Naïve	4.15913e-05	2	CASRANERLFF
DO-KO Naïve	4.15913e-05	2	CAWSLGTANERLFF
DO-KO Naïve	4.15913e-05	2	CSSKGDTLYF
DO-KO Naïve	4.15913e-05	2	CTCSALQGGGNTLYF
DO-KO Naïve	4.15913e-05	2	CASSQDSSGNTLYF
DO-KO Naïve	4.15913e-05	2	CASSLANSGNTLYF
DO-KO Naïve	4.15913e-05	2	CASSTGDGNTLYF
DO-KO Naïve	4.15913e-05	2	CTCSATGTGVGNTLYF
DO-KO Naïve	2.07956e-05	1	CASSLRQGYAEQFF
DO-KO Naïve	2.07956e-05	1	CASSLGQGDYAEQFF
DO-KO Naïve	6.23869e-05	3	CAWSLREDSDYTF
DO-KO Naïve	4.15913e-05	2	CAWSLGTGGFEQYF
DO-KO Naïve	4.15913e-05	2	CASRNRGEQYF
DO-KO Naïve	4.15913e-05	2	CAWRPGGGEQYF
DO-KO Naïve	4.15913e-05	2	CTCSADWGGSEQYF
DO-KO Naïve	4.15913e-05	2	CASSEGYEQYF
DO-KO Naïve	4.15913e-05	2	CASSQEGYEQYF
DO-KO Naïve	0.000103978	5	CASGYEQYF
DO-KO Naïve	4.15913e-05	2	CASGGGLGAYEQYF
DO-KO Naïve	4.15913e-05	2	CASGDASGGYEQYF
DO-KO Naïve	4.15913e-05	2	CASSGQYEQYF
DO-KO Naïve	4.15913e-05	2	CASSDPGVYEQYF
DO-KO Naïve	2.07956e-05	1	CASSSDWGVYEQYF
DO-KO Naïve	4.15913e-05	2	CASSLVGVYEQYF
DO-KO Naïve	4.15913e-05	2	CASSMRTVYEQYF
DO-KO Naïve	4.15913e-05	2	CASGGGYEQYF
DO-KO Naïve	4.15913e-05	2	CASSLAGGYEQYF
DO-KO Naïve	4.15913e-05	2	CASSRRTGGYEQYF
DO-KO Naïve	4.15913e-05	2	CASSDGGGYEQYF
DO-KO Naïve	8.31826e-05	4	CASSIDTGGYEQYF
DO-KO Naïve	4.15913e-05	2	CASSSGDSYEQYF
DO-KO Naïve	4.15913e-05	2	CASSFSYEQYF
DO-KO Naïve	4.15913e-05	2	CAWSPGVSYEQYF
DO-KO Naïve	4.15913e-05	2	CASSLRGRSYEQYF
DO-KO Naïve	4.15913e-05	2	CASSINLSSYEQYF
DO-KO Naïve	4.15913e-05	2	CASSGTGRSSYEQYF
DO-KO Naïve	4.15913e-05	2	CASSFRSSYEQYF
DO-KO Naïve	4.15913e-05	2	CASGDPQSSYEQYF
DO-KO Naïve	4.15913e-05	2	CASSLRDSSYEQYF
DO-KO Naïve	4.15913e-05	2	CASGDASSYEQYF
DO-KO Naïve	4.15913e-05	2	CASRASYEQYF
DO-KO Naïve	4.15913e-05	2	CASSKGLGDSYEQYF
DO-KO Naïve	4.15913e-05	2	CASSARDNSYEQYF
DO-KO Naïve	4.15913e-05	2	CASGELGAYEQYF
DO-KO Naïve	4.15913e-05	2	CTCSAWGAYEQYF
DO-KO Naïve	4.15913e-05	2	CASSVTGGAYEQYF
DO-KO Naïve	4.15913e-05	2	CASSDSAYEQYF
DO-KO Naïve	4.15913e-05	2	CASSAGGPYEQYF
DO-KO Naïve	4.15913e-05	2	CASREGTGTYEQYF
DO-KO Naïve	4.15913e-05	2	CASSDADYEQYF
DO-KO Naïve	4.15913e-05	2	CASGDATGYEQYF
DO-KO Naïve	4.15913e-05	2	CAWSLGTGGYEQYF
DO-KO Naïve	2.07956e-05	1	CASSPGTEYEQYF
DO-KO Naïve	4.15913e-05	2	CASSIASGQYEQYF
DO-KO Naïve	4.15913e-05	2	CASRDWGKYEQYF
DO-KO Naïve	4.15913e-05	2	CASSPGKYEQYF
DO-KO Naïve	4.15913e-05	2	CASSFRDWGDEQYF
DO-KO Naïve	4.15913e-05	2	CASSIQGDEQYF
DO-KO Naïve	4.15913e-05	2	CASRDREDEQYF
DO-KO Naïve	4.15913e-05	2	CAWSLGGAREQYF
DO-KO Naïve	4.15913e-05	2	CASGDAQGAGEQYF
DO-KO Naïve	6.23869e-05	3	CASSQEGGSNERLFF
DO-KO Naïve	4.15913e-05	2	CASSFASQAPLF
DO-KO Naïve	4.15913e-05	2	CTCSGTGGYQAPLF
DO-KO Naïve	4.15913e-05	2	CTCSAERRNQAPLF
DO-KO Naïve	4.15913e-05	2	CAWSLINQAPLF
DO-KO Naïve	4.15913e-05	2	CAAGRDNQAPLF
DO-KO Naïve	4.15913e-05	2	CASSMGYNNQAPLF
DO-KO Naïve	8.31826e-05	4	CTCSAAGHNNQAPLF
DO-KO Naïve	4.15913e-05	2	CTCSAGTNQAPLF
DO-KO Naïve	4.15913e-05	2	CAWSRVGNTLYF
DO-KO Naïve	4.15913e-05	2	CASSEGTSGNTLYF
DO-KO Naïve	4.15913e-05	2	CASSLDRVSGNTLYF
DO-KO Naïve	4.15913e-05	2	CASSSGQGLGNTLYF
DO-KO Naïve	4.15913e-05	2	CASNDRGLGNTLYF
DO-KO Naïve	4.15913e-05	2	CASSITLGQGGGNTLYF
DO-KO Naïve	4.15913e-05	2	CAWSTGGNTLYF
DO-KO Naïve	2.07956e-05	1	CTCSDRDRGAEQFF
DO-KO Naïve	2.07956e-05	1	CTCSALGDNYAEQFF
DO-KO Naïve	2.07956e-05	1	CTCSGSGKYAEQFF
DO-KO Naïve	2.07956e-05	1	CTCSAVQGAGAEQFF
DO-KO Naïve	2.07956e-05	1	CASSARGRISDYTF
DO-KO Naïve	4.15913e-05	2	CASGEGSDYTF
DO-KO Naïve	2.07956e-05	1	CASRGQGNSDYTF
DO-KO Naïve	2.07956e-05	1	CTCSADQGSNSDYTF
DO-KO Naïve	8.31826e-05	4	CASSDTSNSDYTF
DO-KO Naïve	4.15913e-05	2	CASSCRANSDYTF
DO-KO Naïve	4.15913e-05	2	CASATGTANSDYTF
DO-KO Naïve	2.07956e-05	1	CTCSATTNSDYTF
DO-KO Naïve	0.000124774	6	CASGDARWGDLDTQYF
DO-KO Naïve	4.15913e-05	2	CASSAGTGGFEQYF
DO-KO Naïve	4.15913e-05	2	CAWSLGGRFEQYF
DO-KO Naïve	4.15913e-05	2	CASSDVGIEQYF
DO-KO Naïve	4.15913e-05	2	CAWRDRGRGEQYF
DO-KO Naïve	4.15913e-05	2	CAWSLRTGGSEQYF
DO-KO Naïve	4.15913e-05	2	CASSDASGYEQYF
DO-KO Naïve	4.15913e-05	2	CASSLRLGAYEQYF
DO-KO Naïve	4.15913e-05	2	CASGDKDWGPYEQYF
DO-KO Naïve	0.000145569	7	LCQQGQYEQYF
DO-KO Naïve	4.15913e-05	2	CASGDETGGVYEQYF
DO-KO Naïve	4.15913e-05	2	CASSDGTVYEQYF
DO-KO Naïve	4.15913e-05	2	CASSVGQLYEQYF
DO-KO Naïve	4.15913e-05	2	CASSLRTGGLYEQYF
DO-KO Naïve	4.15913e-05	2	CASSCSGQIYEQYF
DO-KO Naïve	4.15913e-05	2	CASSRDSYEQYF
DO-KO Naïve	4.15913e-05	2	CAWSGTGSYEQYF
DO-KO Naïve	4.15913e-05	2	CASRGLVSYEQYF
DO-KO Naïve	4.15913e-05	2	CASRPDVSYEQYF
DO-KO Naïve	4.15913e-05	2	CASGVGSYEQYF
DO-KO Naïve	4.15913e-05	2	CASSPDWGGSYEQYF
DO-KO Naïve	4.15913e-05	2	CASSLEGSYEQYF
DO-KO Naïve	4.15913e-05	2	CASSEWGSSYEQYF
DO-KO Naïve	4.15913e-05	2	CASSWDSSYEQYF
DO-KO Naïve	4.15913e-05	2	CASSLAESSYEQYF
DO-KO Naïve	4.15913e-05	2	CASRTGDSYEQYF
DO-KO Naïve	4.15913e-05	2	CASGDRDSYEQYF
DO-KO Naïve	4.15913e-05	2	CASGDAGGAYEQYF
DO-KO Naïve	4.15913e-05	2	CASGDRAYEQYF
DO-KO Naïve	2.07956e-05	1	CASSFGGPYEQYF
DO-KO Naïve	2.07956e-05	1	CSSSQSGGDYEQYF
DO-KO Naïve	4.15913e-05	2	CASSQGNYEQYF
DO-KO Naïve	4.15913e-05	2	CASGDEDNYEQYF
DO-KO Naïve	4.15913e-05	2	CASSMTGYEQYF
DO-KO Naïve	4.15913e-05	2	CASSLDRYEQYF
DO-KO Naïve	4.15913e-05	2	CASSPGGQTYEQYF
DO-KO Naïve	4.15913e-05	2	CASSFRGDEQYF
DO-KO Naïve	4.15913e-05	2	CASSIRGQDEQYF
DO-KO Naïve	8.31826e-05	4	CASSITGGDEQYF
DO-KO Naïve	4.15913e-05	2	CASSDQGVEQYF
DO-KO Naïve	4.15913e-05	2	CASSFWVGEQYF
DO-KO Naïve	4.15913e-05	2	CASGEGEQYF
DO-KO Naïve	4.15913e-05	2	CASSDARGLGEQYF
DO-KO Naïve	4.15913e-05	2	CASGDAWTGGEQYF
DO-KO Naïve	4.15913e-05	2	CASGGTGGEQYF
DO-KO Naïve	4.15913e-05	2	CASSIDTGQLYF
DO-KO Naïve	4.15913e-05	2	CASSPSNERLFF
DO-KO Naïve	0.000103978	5	CASSQEGGQSNERLFF
DO-KO Naïve	4.15913e-05	2	CASSRTPNERLFF
DO-KO Naïve	4.15913e-05	2	CASSLHREGAPLF
DO-KO Naïve	4.15913e-05	2	CTCSARRVGNTLYF
DO-KO Naïve	4.15913e-05	2	CASSPRDSGNTLYF
DO-KO Naïve	2.07956e-05	1	CAWIQANSDYTF
DO-KO Naïve	2.07956e-05	1	CASSRQPNSDYTF
DO-KO Naïve	4.15913e-05	2	CTCSADPGEDTQYF
DO-KO Naïve	4.15913e-05	2	CASGDWDRGGQYF
DO-KO Naïve	4.15913e-05	2	CASSLGTGGQYF
DO-KO Naïve	2.07956e-05	1	CASSLNWGVEQYF
DO-KO Naïve	4.15913e-05	2	CASSFGTGEQYF
DO-KO Naïve	4.15913e-05	2	CASGVDWGYEQYF
DO-KO Naïve	4.15913e-05	2	CASGGDWGYEQYF
DO-KO Naïve	4.15913e-05	2	CASSRDWGYEQYF
DO-KO Naïve	4.15913e-05	2	CAWSLPGTGGYEQYF
DO-KO Naïve	4.15913e-05	2	CASSQDTGYEQYF
DO-KO Naïve	4.15913e-05	2	CASSLGQIVYEQYF
DO-KO Naïve	4.15913e-05	2	CASGGGQIYEQYF
DO-KO Naïve	4.15913e-05	2	CAWSLLSGTGGYEQYF
DO-KO Naïve	4.15913e-05	2	CASSSQGYEQYF
DO-KO Naïve	4.15913e-05	2	CGARGTGYEQYF
DO-KO Naïve	2.07956e-05	1	CASRLGSYEQYF
DO-KO Naïve	4.15913e-05	2	CASSQTGTGSYEQYF
DO-KO Naïve	4.15913e-05	2	CASSISRGFSYEQYF
DO-KO Naïve	2.07956e-05	1	CASKTGGLSYEQYF
DO-KO Naïve	4.15913e-05	2	CASSMGGSYEQYF
DO-KO Naïve	4.15913e-05	2	CASSSGTGGSYEQYF
DO-KO Naïve	4.15913e-05	2	CASGSYEQYF
DO-KO Naïve	4.15913e-05	2	CASTRLGGSSYEQYF
DO-KO Naïve	4.15913e-05	2	CASSLERASSYEQYF
DO-KO Naïve	4.15913e-05	2	CAWSLGGSSYEQYF
DO-KO Naïve	4.15913e-05	2	CALRGSSYEQYF
DO-KO Naïve	2.07956e-05	1	CASRQGSSYEQYF
DO-KO Naïve	4.15913e-05	2	CASSRDSSYEQYF
DO-KO Naïve	8.31826e-05	4	CASSDLQSSYEQYF
DO-KO Naïve	4.15913e-05	2	CASSISQSSYEQYF
DO-KO Naïve	0.000103978	5	CASGDASYEQYF
DO-KO Naïve	4.15913e-05	2	CASSPGTDPYEQYF
DO-KO Naïve	4.15913e-05	2	CASSRLGGTYEQYF
DO-KO Naïve	4.15913e-05	2	CASDRDRDYEQYF
DO-KO Naïve	4.15913e-05	2	CASGEVGDEQYF
DO-KO Naïve	4.15913e-05	2	CAWSGGGAHEQYF
DO-KO Naïve	4.15913e-05	2	CASSDADHEQYF
DO-KO Naïve	4.15913e-05	2	CASGDDRGRNEQYF
DO-KO Naïve	4.15913e-05	2	CASSLVWGEQYF
DO-KO Naïve	4.15913e-05	2	CASSGRGGEQYF
DO-KO Naïve	4.15913e-05	2	CASGDSGGEQYF
DO-KO Naïve	4.15913e-05	2	CASSDRAGEQYF
DO-KO Naïve	4.15913e-05	2	CASSYRGREQYF
DO-KO Naïve	4.15913e-05	2	CASGDEGREQYF
DO-KO Naïve	4.15913e-05	2	CASSPGTGDQAPLF
DO-KO Naïve	4.15913e-05	2	CAWSLGTDQAPLF
DO-KO Naïve	4.15913e-05	2	CASSDYNQAPLF
DO-KO Naïve	4.15913e-05	2	CASRQDSGNTLYF
DO-KO Naïve	4.15913e-05	2	CASGGRDSHSGNTLYF
DO-KO Naïve	4.15913e-05	2	CASSMGQGAGNTLYF
DO-KO Naïve	4.15913e-05	2	CTCSAGGPGNTLYF
DO-KO Naïve	2.07956e-05	1	CASSVRDRAPSDYTF
DO-KO Naïve	2.07956e-05	1	CASSLGPGGNSDYTF
DO-KO Naïve	2.07956e-05	1	CASRDRGNSDYTF
DO-KO Naïve	2.07956e-05	1	CTCSADLFGTTNSDYTF
DO-KO Naïve	4.15913e-05	2	CASSQEEGQGVEQYF
DO-KO Naïve	4.15913e-05	2	CASSIKLGGLEQYF
DO-KO Naïve	4.15913e-05	2	CASGDWGTGESEQYF
DO-KO Naïve	4.15913e-05	2	CASSITGGAEQYF
DO-KO Naïve	4.15913e-05	2	CASTPGTGGYEQYF
DO-KO Naïve	4.15913e-05	2	CASSETTGGGYEQYF
DO-KO Naïve	4.15913e-05	2	CAWRHGTSSYEQYF
DO-KO Naïve	4.15913e-05	2	CASSMDSYEQYF
DO-KO Naïve	4.15913e-05	2	CAWSPASYEQYF
DO-KO Naïve	4.15913e-05	2	CASSDLGAYEQYF
DO-KO Naïve	4.15913e-05	2	CASSIALTGGTYEQYF
DO-KO Naïve	2.07956e-05	1	CASSLLGYEQYF
DO-KO Naïve	4.15913e-05	2	CASGDGWGGYEQYF
DO-KO Naïve	4.15913e-05	2	CASSDRGYEQYF
DO-KO Naïve	4.15913e-05	2	CASSLGTGYEQYF
DO-KO Naïve	4.15913e-05	2	CASSATGYEQYF
DO-KO Naïve	2.07956e-05	1	CASSLDLGRYEQYF
DO-KO Naïve	2.07956e-05	1	CASSTGQYEQYF
DO-KO Naïve	4.15913e-05	2	CASSSRDVYEQYF
DO-KO Naïve	4.15913e-05	2	CASGDATIYEQYF
DO-KO Naïve	4.15913e-05	2	CASRTGTGGYEQYF
DO-KO Naïve	2.07956e-05	1	CTCSEGLGGGYEQYF
DO-KO Naïve	4.15913e-05	2	CASSGTDRGYEQYF
DO-KO Naïve	4.15913e-05	2	CASSGTGGSYEQYF
DO-KO Naïve	2.07956e-05	1	CASSPTVSSYEQYF
DO-KO Naïve	0.000103978	5	CASSDRGLSSYEQYF
DO-KO Naïve	4.15913e-05	2	CASSDGLGSSYEQYF
DO-KO Naïve	2.07956e-05	1	CASSLDWGSSYEQYF
DO-KO Naïve	4.15913e-05	2	CASSQEQSSYEQYF
DO-KO Naïve	4.15913e-05	2	CASGHRKSSYEQYF
DO-KO Naïve	4.15913e-05	2	CASSFRDSSYEQYF
DO-KO Naïve	4.15913e-05	2	CASSDIRTSYEQYF
DO-KO Naïve	4.15913e-05	2	CGANRQSYEQYF
DO-KO Naïve	4.15913e-05	2	CASSQDGQGAYEQYF
DO-KO Naïve	2.07956e-05	1	CASSLSGTGTYEQYF
DO-KO Naïve	4.15913e-05	2	CASSLDYEQYF
DO-KO Naïve	4.15913e-05	2	CAWSINYEQYF
DO-KO Naïve	4.15913e-05	2	CGASDNYEQYF
DO-KO Naïve	2.07956e-05	1	CASSLEAGYEQYF
DO-KO Naïve	2.07956e-05	1	CTCSAGTGGPYEQYF
DO-KO Naïve	4.15913e-05	2	CASSPPGQYEQYF
DO-KO Naïve	0.000124774	6	CAWIGDWGDEQYF
DO-KO Naïve	4.15913e-05	2	CASSRDWGDEQYF
DO-KO Naïve	4.15913e-05	2	CASSGTGGDEQYF
DO-KO Naïve	4.15913e-05	2	CASSSDRDEQYF
DO-KO Naïve	4.15913e-05	2	CASSDEGLDEQYF
DO-KO Naïve	4.15913e-05	2	CASGDDWGVNEQYF
DO-KO Naïve	2.07956e-05	1	CARDWGVCGEQYF
DO-KO Naïve	4.15913e-05	2	CAWTRDWDGEQYF
DO-KO Naïve	4.15913e-05	2	CASGERQGEQYF
DO-KO Naïve	4.15913e-05	2	CASSPRTGGGEQYF
DO-KO Naïve	4.15913e-05	2	CASKAGGAGEQYF
DO-KO Naïve	4.15913e-05	2	CASSDRGEEQYF
DO-KO Naïve	2.07956e-05	1	CASSPPREEQYF
DO-KO Naïve	4.15913e-05	2	CASSINWGDEQYF
DO-KO Naïve	4.15913e-05	2	CTCSADRYANTGQLYF
DO-KO Naïve	8.31826e-05	4	CASTWGGANTGQLYF
DO-KO Naïve	4.15913e-05	2	CTCSADRNTGQLYF
DO-KO Naïve	4.15913e-05	2	CASTLTGTNERLFF
DO-KO Naïve	4.15913e-05	2	CTCSAGGGGNTLYF
DO-KO Naïve	4.15913e-05	2	CASRGRGNTLYF
DO-KO Naïve	2.07956e-05	1	CTCSAKQGKGAEQFF
DO-KO Naïve	4.15913e-05	2	CASGDPGVSDYTF
DO-KO Naïve	2.07956e-05	1	CTCSARGRGSDYTF
DO-KO Naïve	4.15913e-05	2	CASGEPGNSDYTF
DO-KO Naïve	4.15913e-05	2	CASGEPGNSDYTF
DO-KO Naïve	4.15913e-05	2	CASGDTRQFEQYF
DO-KO Naïve	2.07956e-05	1	CASSPNRGLEQYF
DO-KO Naïve	4.15913e-05	2	CASSFGTGGIEQYF
DO-KO Naïve	4.15913e-05	2	CASGEIGGAREQYF
DO-KO Naïve	2.07956e-05	1	CAWSLEGGREQYF
DO-KO Naïve	4.15913e-05	2	CASSQDWSEQYF
DO-KO Naïve	4.15913e-05	2	CASGGQALYEQYF
DO-KO Naïve	4.15913e-05	2	CASGGLGVSYEQYF
DO-KO Naïve	2.07956e-05	1	CSSSQSRNYEQYF
DO-KO Naïve	4.15913e-05	2	CASSQETGVYEQYF
DO-KO Naïve	4.15913e-05	2	CASGGGQGYEQYF
DO-KO Naïve	2.07956e-05	1	CAWSRTGGVYEQYF
DO-KO Naïve	2.07956e-05	1	CASSSGGIYEQYF
DO-KO Naïve	2.07956e-05	1	CASSDIYEQYF
DO-KO Naïve	4.15913e-05	2	CASGDRDIYEQYF
DO-KO Naïve	8.31826e-05	4	CASGDAGTGYEQYF
DO-KO Naïve	2.07956e-05	1	CAWSLGTGGYEQYF
DO-KO Naïve	4.15913e-05	2	CASGSWGSYEQYF
DO-KO Naïve	4.15913e-05	2	CASSPDWGSYEQYF
DO-KO Naïve	2.07956e-05	1	CASSIRFSYEQYF
DO-KO Naïve	2.07956e-05	1	CTCSAGGSYEQYF
DO-KO Naïve	2.07956e-05	1	CASSMGQGSYEQYF
DO-KO Naïve	2.07956e-05	1	CASSPGSYEQYF
DO-KO Naïve	2.07956e-05	1	CAWSLGLGSYEQYF
DO-KO Naïve	2.07956e-05	1	CASSSLGSSYEQYF
DO-KO Naïve	4.15913e-05	2	CASSGESSYEQYF
DO-KO Naïve	2.07956e-05	1	CASSSASYEQYF
DO-KO Naïve	2.07956e-05	1	CTCSAGLGGYSYEQYF
DO-KO Naïve	8.31826e-05	4	CASRRTGGAYEQYF
DO-KO Naïve	4.15913e-05	2	CASSLDGGAYEQYF
DO-KO Naïve	2.07956e-05	1	CAERTPYEQYF
DO-KO Naïve	4.15913e-05	2	CASSDVGLGDYEQYF
DO-KO Naïve	2.07956e-05	1	CTCSARDRDYEQYF
DO-KO Naïve	4.15913e-05	2	CASSEGEDYEQYF
DO-KO Naïve	2.07956e-05	1	CTCSADGAHYEQYF
DO-KO Naïve	4.15913e-05	2	CASSWDNYEQYF
DO-KO Naïve	4.15913e-05	2	LCQQSYEQYF
DO-KO Naïve	4.15913e-05	2	CASGDARDKYEQYF
DO-KO Naïve	2.07956e-05	1	CAWSPRTGDEQYF
DO-KO Naïve	4.15913e-05	2	CASTDWGDEQYF
DO-KO Naïve	4.15913e-05	2	CASRDEQYF
DO-KO Naïve	2.07956e-05	1	CASSKSRGNEQYF
DO-KO Naïve	2.07956e-05	1	CASSIRGGLEQYF
DO-KO Naïve	4.15913e-05	2	CASGDAREQYF
DO-KO Naïve	4.15913e-05	2	CASSDRGEEQYF
DO-KO Naïve	2.07956e-05	1	CASSMRGSEQYF
DO-KO Naïve	4.15913e-05	2	CASGDVSGGAPEQYF
DO-KO Naïve	4.15913e-05	2	CASSGTGGGEQYF
DO-KO Naïve	4.15913e-05	2	CASSKDWGRGEQYF
DO-KO Naïve	2.07956e-05	1	CASSIPGTGGGEQYF
DO-KO Naïve	4.15913e-05	2	CTCSADSNERLFF
DO-KO Naïve	4.15913e-05	2	CTCRTGSNERLFF
DO-KO Naïve	8.31826e-05	4	CTCSATGTNERLFF
DO-KO Naïve	4.15913e-05	2	CSSSHSTVQAPLF
DO-KO Naïve	4.15913e-05	2	CTCSADPGQNQAPLF
DO-KO Naïve	4.15913e-05	2	CAWTGYNQAPLF
DO-KO Naïve	4.15913e-05	2	CTCSGDISGNTLYF
DO-KO Naïve	4.15913e-05	2	CAWSLTGSGNTLYF
DO-KO Naïve	8.31826e-05	4	CTCSADSSGNTLYF
DO-KO Naïve	4.15913e-05	2	CASSPDRAGNTLYF
DO-KO Naïve	4.15913e-05	2	CSSSQSTKTAGNTLYF
DO-KO Naïve	4.15913e-05	2	CASSIRGDGNTLYF
DO-KO Naïve	4.15913e-05	2	CASTTGGHGNTLYF
DO-KO Naïve	4.15913e-05	2	CASSKQGRGNTLYF
DO-KO Naïve	2.07956e-05	1	CASSYRGGSDYTF
DO-KO Naïve	2.07956e-05	1	CAWSRTGGRDSDYTF
DO-KO Naïve	2.07956e-05	1	CSSSRDHSDYTF
DO-KO Naïve	4.15913e-05	2	CASSLRGANSDYTF
DO-KO Naïve	4.15913e-05	2	CASSARGANSDYTF
DO-KO Naïve	4.15913e-05	2	CASGGGQANSDYTF
DO-KO Naïve	2.07956e-05	1	CASSLHKNSDYTF
DO-KO Naïve	2.07956e-05	1	CAWSLFDWGAEQYF
DO-KO Naïve	2.07956e-05	1	CASTLRVYEQYF
DO-KO Naïve	2.07956e-05	1	CASSIGAGGYEQYF
DO-KO Naïve	4.15913e-05	2	CASSQGGTGGYEQYF
DO-KO Naïve	2.07956e-05	1	CASSIDGGYEQYF
DO-KO Naïve	4.15913e-05	2	CASGDAGQGYEQYF
DO-KO Naïve	4.15913e-05	2	CASGDEGGAYEQYF
DO-KO Naïve	0.000103978	5	CAWSLKYEQYF
DO-KO Naïve	4.15913e-05	2	CASSDAYIYEQYF
DO-KO Naïve	2.07956e-05	1	CASSIAVGGYEQYF
DO-KO Naïve	4.15913e-05	2	CASSQGGSYEQYF
DO-KO Naïve	2.07956e-05	1	CASSIRGFSYEQYF
DO-KO Naïve	2.07956e-05	1	CASSLTVSYEQYF
DO-KO Naïve	4.15913e-05	2	CASGDRISYEQYF
DO-KO Naïve	2.07956e-05	1	CASSSGLGGSYEQYF
DO-KO Naïve	2.07956e-05	1	CASSKTGGSYEQYF
DO-KO Naïve	4.15913e-05	2	CASRDWGVSSYEQYF
DO-KO Naïve	4.15913e-05	2	CASGTGSSYEQYF
DO-KO Naïve	4.15913e-05	2	CASGDVGRSSYEQYF
DO-KO Naïve	4.15913e-05	2	CASSLAANSYEQYF
DO-KO Naïve	4.15913e-05	2	CASSQDWDTYEQYF
DO-KO Naïve	4.15913e-05	2	CASGDGDRYEQYF
DO-KO Naïve	2.07956e-05	1	CTCSAPGTGDEQYF
DO-KO Naïve	4.15913e-05	2	CASGDALGVRDEQYF
DO-KO Naïve	2.07956e-05	1	CAWSPWDNEQYF
DO-KO Naïve	2.07956e-05	1	CASSITGGAREQYF
DO-KO Naïve	4.15913e-05	2	CASSQGTGEGEQYF
DO-KO Naïve	4.15913e-05	2	CASTQDRGNTGQLYF
DO-KO Naïve	4.15913e-05	2	CTCSADGERLFF
DO-KO Naïve	4.15913e-05	2	CTCSARTGGNERLFF
DO-KO Naïve	4.15913e-05	2	CTCSATSNERLFF
DO-KO Naïve	4.15913e-05	2	CTCSAGPNERLFF
DO-KO Naïve	4.15913e-05	2	CSSSQSGTDNERLFF
DO-KO Naïve	4.15913e-05	2	CASSDAPAPLF
DO-KO Naïve	4.15913e-05	2	CASSVGQDQAPLF
DO-KO Naïve	4.15913e-05	2	CTCSPRQGDNQAPLF
DO-KO Naïve	4.15913e-05	2	CASSESQNQAPLF
DO-KO Naïve	4.15913e-05	2	CASSTSSGNTLYF
DO-KO Naïve	4.15913e-05	2	CTCSGQAGNTLYF
DO-KO Naïve	4.15913e-05	2	CAWSLGGPGNTLYF
DO-KO Naïve	4.15913e-05	2	CASRQGTGNTLYF
DO-KO Naïve	2.07956e-05	1	CTCSADRWGGAFAEQFF
DO-KO Naïve	2.07956e-05	1	CASSRGAYAEQFF
DO-KO Naïve	4.15913e-05	2	CASSDNYAEQFF
DO-KO Naïve	2.07956e-05	1	CTCSADRMNNYAEQFF
DO-KO Naïve	2.07956e-05	1	CASSIGQGNYAEQFF
DO-KO Naïve	2.07956e-05	1	CASSIPGLGAAEQFF
DO-KO Naïve	2.07956e-05	1	CASSLDAEQFF
DO-KO Naïve	2.07956e-05	1	CSSSHPDRGGSDYTF
DO-KO Naïve	2.07956e-05	1	CSSSQSLDSDYTF
DO-KO Naïve	2.07956e-05	1	CAWSLNSDYTF
DO-KO Naïve	4.15913e-05	2	CASSSGNSDYTF
DO-KO Naïve	4.15913e-05	2	CASGDAGRGRGNSDYTF
DO-KO Naïve	4.15913e-05	2	CASSSGTSNSDYTF
DO-KO Naïve	4.15913e-05	2	CASSEDKNSDYTF
DO-KO Naïve	4.15913e-05	2	CASRLRDHYTF
DO-KO Naïve	4.15913e-05	2	CASGPFEQYF
DO-KO Naïve	4.15913e-05	2	CASSLAGVEQYF
DO-KO Naïve	4.15913e-05	2	CASSETGVEQYF
DO-KO Naïve	2.07956e-05	1	CASSRDWGGEQYF
DO-KO Naïve	4.15913e-05	2	CASGRGQGIGEQYF
DO-KO Naïve	4.15913e-05	2	CASGDASEQYF
DO-KO Naïve	2.07956e-05	1	CASSMDFYEQYF
DO-KO Naïve	2.07956e-05	1	CASSDGLGGSYEQYF
DO-KO Naïve	2.07956e-05	1	CASSSDWGPYEQYF
DO-KO Naïve	4.15913e-05	2	CASSQDRTYEQYF
DO-KO Naïve	2.07956e-05	1	CASSPGTDYEQYF
DO-KO Naïve	4.15913e-05	2	CASSSGNYEQYF
DO-KO Naïve	4.15913e-05	2	CASGDPGGYEQYF
DO-KO Naïve	2.07956e-05	1	CASSLSGQAYEQYF
DO-KO Naïve	2.07956e-05	1	CASSDGWGLYEQYF
DO-KO Naïve	6.23869e-05	3	CASSQGHLYEQYF
DO-KO Naïve	2.07956e-05	1	CSSSQLNWGGYEQYF
DO-KO Naïve	4.15913e-05	2	CASRGQGSYEQYF
DO-KO Naïve	2.07956e-05	1	CSSSSTHSYEQYF
DO-KO Naïve	4.15913e-05	2	CASSLDRSYEQYF
DO-KO Naïve	4.15913e-05	2	CASGSGVSYEQYF
DO-KO Naïve	4.15913e-05	2	CASGDAAVSYEQYF
DO-KO Naïve	2.07956e-05	1	CASSDRGGSSYEQYF
DO-KO Naïve	4.15913e-05	2	CASSQGGSSYEQYF
DO-KO Naïve	4.15913e-05	2	CASSVQSSYEQYF
DO-KO Naïve	4.15913e-05	2	CASSPGTGASYEQYF
DO-KO Naïve	4.15913e-05	2	CASGGSGTSYEQYF
DO-KO Naïve	2.07956e-05	1	CASSIQGEGTYEQYF
DO-KO Naïve	2.07956e-05	1	CASSTLQGTYEQYF
DO-KO Naïve	4.15913e-05	2	CASSQEDTYEQYF
DO-KO Naïve	4.15913e-05	2	CASGGTGDYEQYF
DO-KO Naïve	4.15913e-05	2	CASRTGTGDYEQYF
DO-KO Naïve	4.15913e-05	2	CASSPRGPYEQYF
DO-KO Naïve	4.15913e-05	2	CASSLEYEQYF
DO-KO Naïve	2.07956e-05	1	CASSLEGQYEQYF
DO-KO Naïve	4.15913e-05	2	CASSGTGDEQYF
DO-KO Naïve	2.07956e-05	1	CAWSLGQDEQYF
DO-KO Naïve	4.15913e-05	2	CASSLDHEQYF
DO-KO Naïve	2.07956e-05	1	CTCSADLGGHEQYF
DO-KO Naïve	4.15913e-05	2	CASKHEQYF
DO-KO Naïve	4.15913e-05	2	CASGDAGGEQYF
DO-KO Naïve	2.07956e-05	1	CASRTGGEQYF
DO-KO Naïve	2.07956e-05	1	CAWSSGTGEQYF
DO-KO Naïve	4.15913e-05	2	CASSGTGGEQYF
DO-KO Naïve	4.15913e-05	2	CASSQEGTGGEQYF
DO-KO Naïve	4.15913e-05	2	CASTDRGYEQYF
DO-KO Naïve	2.07956e-05	1	CASSRTGEEQYF
DO-KO Naïve	4.15913e-05	2	CASSDRGEEQYF
DO-KO Naïve	4.15913e-05	2	CASSRDTNTGQLYF
DO-KO Naïve	4.15913e-05	2	CAWRTVSNERLFF
DO-KO Naïve	6.23869e-05	3	CASSETISNERLFF
DO-KO Naïve	4.15913e-05	2	CTCSAGGHSNERLFF
DO-KO Naïve	4.15913e-05	2	CASSETINNQAPLF
DO-KO Naïve	4.15913e-05	2	CTCSAEGDNNQAPLF
DO-KO Naïve	4.15913e-05	2	CTCSAVGNNQAPLF
DO-KO Naïve	4.15913e-05	2	CASSIQNNQAPLF
DO-KO Naïve	4.15913e-05	2	CTCSADRGGSGNTLYF
DO-KO Naïve	4.15913e-05	2	CASSTGASGNTLYF
DO-KO Naïve	4.15913e-05	2	CASGDRGAGNTLYF
DO-KO Naïve	4.15913e-05	2	CSSSQWDRAGNTLYF
DO-KO Naïve	2.07956e-05	1	CTCSVGQGLGSYAEQFF
DO-KO Naïve	2.07956e-05	1	CTCSAEADNYAEQFF
DO-KO Naïve	2.07956e-05	1	CASSKGADSDYTF
DO-KO Naïve	4.15913e-05	2	CASGDFSSNSDYTF
DO-KO Naïve	2.07956e-05	1	CAWSLQGLNSDYTF
DO-KO Naïve	4.15913e-05	2	CASGVRDNANSDYTF
DO-KO Naïve	0.000187161	9	CASSRDLASQNTLYF
DO-KO Naïve	4.15913e-05	2	CASSFGLGVEQYF
DO-KO Naïve	4.15913e-05	2	CASGDAGLGVEQYF
DO-KO Naïve	4.15913e-05	2	CASGDVSGGAVEQYF
DO-KO Naïve	2.07956e-05	1	CASRTGLGGPEQYF
DO-KO Naïve	4.15913e-05	2	CASGDAAGGAPEQYF
DO-KO Naïve	2.07956e-05	1	CASSIAGGVYEQYF
DO-KO Naïve	2.07956e-05	1	CAWSPGTGGYEQYF
DO-KO Naïve	2.07956e-05	1	CASSLGLGGYEQYF
DO-KO Naïve	4.15913e-05	2	CASGGTGLYEQYF
DO-KO Naïve	2.07956e-05	1	CASSMMGLGYEQYF
DO-KO Naïve	4.15913e-05	2	CARLGYEQYF
DO-KO Naïve	2.07956e-05	1	CASSILDWGYEQYF
DO-KO Naïve	4.15913e-05	2	CASSLVGGYEQYF
DO-KO Naïve	2.07956e-05	1	CASSDIGGYEQYF
DO-KO Naïve	2.07956e-05	1	CASSMGQGYEQYF
DO-KO Naïve	4.15913e-05	2	CASSFTGYEQYF
DO-KO Naïve	4.15913e-05	2	CASRGQYEQYF
DO-KO Naïve	4.15913e-05	2	CASSLDTQYEQYF
DO-KO Naïve	2.07956e-05	1	CASSIAGTGGIYEQYF
DO-KO Naïve	4.15913e-05	2	CASGDPGTGGYEQYF
DO-KO Naïve	2.07956e-05	1	CAWSRRGYEQYF
DO-KO Naïve	4.15913e-05	2	CASGDAIGLGSYEQYF
DO-KO Naïve	0.000103978	5	CASSRGLGLSYEQYF
DO-KO Naïve	4.15913e-05	2	CASGDWGLSYEQYF
DO-KO Naïve	8.31826e-05	4	CASSLEGSSYEQYF
DO-KO Naïve	2.07956e-05	1	CASSMGQSSYEQYF
DO-KO Naïve	4.15913e-05	2	CASGDGGLSSYEQYF
DO-KO Naïve	2.07956e-05	1	CASSRTGDSYEQYF
DO-KO Naïve	2.07956e-05	1	CAWTPTGDSYEQYF
DO-KO Naïve	4.15913e-05	2	CASGDPDWGDSYEQYF
DO-KO Naïve	2.07956e-05	1	CASSLESWGNSYEQYF
DO-KO Naïve	2.07956e-05	1	CASSVGLGAYEQYF
DO-KO Naïve	4.15913e-05	2	CASSPGGAYEQYF
DO-KO Naïve	2.07956e-05	1	CASSLAGTGGYEQYF
DO-KO Naïve	2.07956e-05	1	CASSRGYEQYF
DO-KO Naïve	2.07956e-05	1	CAWSGRYEQYF
DO-KO Naïve	4.15913e-05	2	CASRHRDWGDEQYF
DO-KO Naïve	4.15913e-05	2	CASSDALGGDEQYF
DO-KO Naïve	2.07956e-05	1	CTCSADWGGDEQYF
DO-KO Naïve	2.07956e-05	1	CASSIRDWGGDEQYF
DO-KO Naïve	4.15913e-05	2	CASSGTGQNEQYF
DO-KO Naïve	6.23869e-05	3	CASSLELGEQYF
DO-KO Naïve	2.07956e-05	1	CASSLQGAGEQYF
DO-KO Naïve	2.07956e-05	1	CTCSADPAGEQYF
DO-KO Naïve	4.15913e-05	2	CASREAGEQYF
DO-KO Naïve	4.15913e-05	2	CASGDQGAGEQYF
DO-KO Naïve	0.000103978	5	CASSLGGQEQYF
DO-KO Naïve	4.15913e-05	2	CASGDALGEQYF
DO-KO Naïve	2.07956e-05	1	CSSSRLREQYF
DO-KO Naïve	2.07956e-05	1	CASSILGGRREQYF
DO-KO Naïve	4.15913e-05	2	CASSFGRAGQLYF
DO-KO Naïve	4.15913e-05	2	CASKISNERLFF
DO-KO Naïve	4.15913e-05	2	CASSIRQGSNERLFF
DO-KO Naïve	4.15913e-05	2	CASSDHSQAPLF
DO-KO Naïve	4.15913e-05	2	CAWSPGQNQAPLF
DO-KO Naïve	4.15913e-05	2	CTCSRDNQAPLF
DO-KO Naïve	4.15913e-05	2	CASSQQGNQAPLF
DO-KO Naïve	8.31826e-05	4	CAWSLGNQAPLF
DO-KO Naïve	4.15913e-05	2	CASSMSRSGNTLYF
DO-KO Naïve	4.15913e-05	2	CASSDPRSGNTLYF
DO-KO Naïve	4.15913e-05	2	CASSLQGRGNTLYF
DO-KO Naïve	2.07956e-05	1	CASSSGDYAEQFF
DO-KO Naïve	2.07956e-05	1	CATGGDYAEQFF
DO-KO Naïve	2.07956e-05	1	CASSIDRDYAEQFF
DO-KO Naïve	2.07956e-05	1	CTCSADGGANYAEQFF
DO-KO Naïve	2.07956e-05	1	CTCSARDRGGAEQFF
DO-KO Naïve	2.07956e-05	1	CASSPQSGSDYTF
DO-KO Naïve	2.07956e-05	1	CASTRDRGNSDYTF
DO-KO Naïve	4.15913e-05	2	CASSRTGWNSDYTF
DO-KO Naïve	2.07956e-05	1	CAWSLRQNSDYTF
DO-KO Naïve	2.07956e-05	1	CTCSAPPGQGNANSDYTF
DO-KO Naïve	2.07956e-05	1	CAIPRRENSDYTF
DO-KO Naïve	4.15913e-05	2	CASSDRGKSDYTF
DO-KO Naïve	4.15913e-05	2	CTCSAVRGSDTQYF
DO-KO Naïve	2.07956e-05	1	CTCSADFEQYF
DO-KO Naïve	4.15913e-05	2	CASSLYRDCEQYF
DO-KO Naïve	4.15913e-05	2	CASSIRLYEQYF
DO-KO Naïve	4.15913e-05	2	CASSEDIYEQYF
DO-KO Naïve	4.15913e-05	2	CASSDTGGRYEQYF
DO-KO Naïve	2.07956e-05	1	CAWSLDSYEQYF
DO-KO Naïve	4.15913e-05	2	CASSSPRLGSPYEQYF
DO-KO Naïve	4.15913e-05	2	CASGEGLVYEQYF
DO-KO Naïve	4.15913e-05	2	CASGAPTGGVYEQYF
DO-KO Naïve	4.15913e-05	2	CASSLQTGYEQYF
DO-KO Naïve	4.15913e-05	2	CASRLGYEQYF
DO-KO Naïve	4.15913e-05	2	CASGTGGYEQYF
DO-KO Naïve	4.15913e-05	2	CASSQQGYEQYF
DO-KO Naïve	2.07956e-05	1	CASSDVGARYEQYF
DO-KO Naïve	4.15913e-05	2	CASSAPGQYEQYF
DO-KO Naïve	2.07956e-05	1	CASSPGQYEQYF
DO-KO Naïve	4.15913e-05	2	CASSQDLSYEQYF
DO-KO Naïve	4.15913e-05	2	CASSPGQGSYEQYF
DO-KO Naïve	4.15913e-05	2	CASSQDSVSYEQYF
DO-KO Naïve	4.15913e-05	2	CASSGTVSYEQYF
DO-KO Naïve	2.07956e-05	1	CTCSAQGTGSYEQYF
DO-KO Naïve	4.15913e-05	2	CASSDGWGGSYEQYF
DO-KO Naïve	4.15913e-05	2	CASSELGSSYEQYF
DO-KO Naïve	4.15913e-05	2	CASGDSGGSSYEQYF
DO-KO Naïve	2.07956e-05	1	CASSRTGSSYEQYF
DO-KO Naïve	4.15913e-05	2	CASGPGESSYEQYF
DO-KO Naïve	4.15913e-05	2	CASGGQSSYEQYF
DO-KO Naïve	4.15913e-05	2	CASSLAGGAPYEQYF
DO-KO Naïve	2.07956e-05	1	CASSIIPDNYEQYF
DO-KO Naïve	4.15913e-05	2	CASSDGVYEQYF
DO-KO Naïve	4.15913e-05	2	CASGDRQQYEQYF
DO-KO Naïve	2.07956e-05	1	CASSIGKYEQYF
DO-KO Naïve	0.000103978	5	CASSQDDEQYF
DO-KO Naïve	2.07956e-05	1	CAWSLWDWGDEQYF
DO-KO Naïve	2.07956e-05	1	CASSFGGVHEQYF
DO-KO Naïve	2.07956e-05	1	CASSLASGGNEQYF
DO-KO Naïve	2.07956e-05	1	CASSPPLTVGEQYF
DO-KO Naïve	4.15913e-05	2	CASVGGREQYF
DO-KO Naïve	4.15913e-05	2	CASSQEREQYF
DO-KO Naïve	4.15913e-05	2	CASGERGGPREQYF
DO-KO Naïve	2.07956e-05	1	CASSKSGLGGREQYF
DO-KO Naïve	4.15913e-05	2	CASSQGDWGEEQYF
DO-KO Naïve	4.15913e-05	2	CTCSARQISNERLFF
DO-KO Naïve	4.15913e-05	2	CTCSAANERLFF
DO-KO Naïve	4.15913e-05	2	CASSGINQAPLF
DO-KO Naïve	4.15913e-05	2	CASSLEGRDNQAPLF
DO-KO Naïve	4.15913e-05	2	CTCSGGTGNNNQAPLF
DO-KO Naïve	4.15913e-05	2	CTCSANKQAPLF
DO-KO Naïve	4.15913e-05	2	CASSRDTFSGNTLYF
DO-KO Naïve	4.15913e-05	2	CASSMSSSGNTLYF
DO-KO Naïve	4.15913e-05	2	CAWSLGPSGNTLYF
DO-KO Naïve	4.15913e-05	2	CASSGTGNDGNTLYF
DO-KO Naïve	4.15913e-05	2	CASSIQGWGNTLYF
DO-KO Naïve	0.000103978	5	CASSRTGHYAEQFF
DO-KO Naïve	2.07956e-05	1	CASSISREGSDYTF
DO-KO Naïve	2.07956e-05	1	CASSIDRDSDYTF
DO-KO Naïve	2.07956e-05	1	CAWSKGNSDYTF
DO-KO Naïve	2.07956e-05	1	CTCTRTPNSDYTF
DO-KO Naïve	2.07956e-05	1	CAWSLQNANSDYTF
DO-KO Naïve	2.07956e-05	1	CAWSLRANSDYTF
DO-KO Naïve	4.15913e-05	2	CASGRQPNSDYTF
DO-KO Naïve	2.07956e-05	1	CAKGTGTNSDYTF
DO-KO Naïve	4.15913e-05	2	CASSFGQGAQYF
DO-KO Naïve	2.07956e-05	1	CASKRDWGVEQYF
DO-KO Naïve	2.07956e-05	1	CASTPDRVEQYF
DO-KO Naïve	4.15913e-05	2	CASSSGTGGALEQYF
DO-KO Naïve	2.07956e-05	1	CTCSPPPGLGEQYF
DO-KO Naïve	4.15913e-05	2	CASRLGGGEQYF
DO-KO Naïve	4.15913e-05	2	CASGDALGGREQYF
DO-KO Naïve	2.07956e-05	1	CASRTGGGREQYF
DO-KO Naïve	2.07956e-05	1	CTCSAGYEQYF
DO-KO Naïve	2.07956e-05	1	CASSVDSYEQYF
DO-KO Naïve	4.15913e-05	2	CASSQEQYEQYF
DO-KO Naïve	4.15913e-05	2	CASGEKYEQYF
DO-KO Naïve	4.15913e-05	2	CASSPRAVYEQYF
DO-KO Naïve	4.15913e-05	2	CASSQTGGLYEQYF
DO-KO Naïve	4.15913e-05	2	CASSQAGLGGYEQYF
DO-KO Naïve	4.15913e-05	2	CANRGYEQYF
DO-KO Naïve	4.15913e-05	2	CASSRDSYEQYF
DO-KO Naïve	8.31826e-05	4	CASSLDSYEQYF
DO-KO Naïve	4.15913e-05	2	CASSLGLGSYEQYF
DO-KO Naïve	2.07956e-05	1	CAWSPGTGGSYEQYF
DO-KO Naïve	4.15913e-05	2	CASSSDFSYEQYF
DO-KO Naïve	4.15913e-05	2	CASSPGWGGSYEQYF
DO-KO Naïve	2.07956e-05	1	CASSDQLGSSYEQYF
DO-KO Naïve	4.15913e-05	2	CGARDPGGSSYEQYF
DO-KO Naïve	2.07956e-05	1	CAWSRGSSSYEQYF
DO-KO Naïve	4.15913e-05	2	CASSSSYEQYF
DO-KO Naïve	4.15913e-05	2	CASGDAQSSYEQYF
DO-KO Naïve	4.15913e-05	2	CASSLDYGYSYEQYF
DO-KO Naïve	2.07956e-05	1	CASRPILDSYEQYF
DO-KO Naïve	4.15913e-05	2	CASGHSYEQYF
DO-KO Naïve	2.07956e-05	1	CAWSQTAYEQYF
DO-KO Naïve	0.000103978	5	CASSRTGPYEQYF
DO-KO Naïve	2.07956e-05	1	CASSLSSGGPYEQYF
DO-KO Naïve	2.07956e-05	1	CASSDGLDYEQYF
DO-KO Naïve	4.15913e-05	2	WASSEQITGGDYEQYF
DO-KO Naïve	4.15913e-05	2	CASSPGRTYEQYF
DO-KO Naïve	4.15913e-05	2	CASGDAGRDEQYF
DO-KO Naïve	4.15913e-05	2	CASSQDRDRVWEQYF
DO-KO Naïve	2.07956e-05	1	CAWSLEGGEQYF
DO-KO Naïve	4.15913e-05	2	CGARGLGEQYF
DO-KO Naïve	4.15913e-05	2	CASSLPRQGAGEQYF
DO-KO Naïve	4.15913e-05	2	CASGEGLGREQYF
DO-KO Naïve	4.15913e-05	2	CASSYLGGHEQYF
DO-KO Naïve	4.15913e-05	2	CASSRTGVEQYF
DO-KO Naïve	4.15913e-05	2	CASSLGGGERLFF
DO-KO Naïve	4.15913e-05	2	CASRQVSNERLFF
DO-KO Naïve	4.15913e-05	2	CASSLGQQAPLF
DO-KO Naïve	4.15913e-05	2	CTCSVTGDQAPLF
DO-KO Naïve	4.15913e-05	2	CASRDSNNQAPLF
DO-KO Naïve	4.15913e-05	2	CTCSARDNYNNQAPLF
DO-KO Naïve	4.15913e-05	2	CASSGNQAPLF
DO-KO Naïve	4.15913e-05	2	CASSIKNTLYF
DO-KO Naïve	4.15913e-05	2	CASGVSGNTLYF
DO-KO Naïve	4.15913e-05	2	CAWSDSSGNTLYF
DO-KO Naïve	4.15913e-05	2	CASSESGNTLYF
DO-KO Naïve	4.15913e-05	2	CASSLTGGGNTLYF
DO-KO Naïve	2.07956e-05	1	CASSIELGGNYAEQFF
DO-KO Naïve	4.15913e-05	2	CASSRGRAEQFF
DO-KO Naïve	2.07956e-05	1	CAWSLETGESDYTF
DO-KO Naïve	4.15913e-05	2	CASSRCRGDSDYTF
DO-KO Naïve	2.07956e-05	1	CAWSLWGNSDYTF
DO-KO Naïve	2.07956e-05	1	CASSRQGANSDYTF
DO-KO Naïve	2.07956e-05	1	CASSGQGNSDYTF
DO-KO Naïve	2.07956e-05	1	CASSRQGANSDYTF
DO-KO Naïve	4.15913e-05	2	CASSDTANSDYTF
DO-KO Naïve	4.15913e-05	2	CGASPTGRGQYF
DO-KO Naïve	2.07956e-05	1	CAWSPGLGGFEQYF
DO-KO Naïve	2.07956e-05	1	CASSLGEGEQYF
DO-KO Naïve	4.15913e-05	2	CASSGDWGDGEQYF
DO-KO Naïve	2.07956e-05	1	CASSIRDWGAEQYF
DO-KO Naïve	2.07956e-05	1	CASSDHRGPEQYF
DO-KO Naïve	4.15913e-05	2	CASGERLGYEQYF
DO-KO Naïve	4.15913e-05	2	CASSSSGGYEQYF
DO-KO Naïve	2.07956e-05	1	CASSEGGYEQYF
DO-KO Naïve	2.07956e-05	1	CASSLDSYEQYF
DO-KO Naïve	4.15913e-05	2	CASSLAYEQYF
DO-KO Naïve	4.15913e-05	2	CASGDVGYEQYF
DO-KO Naïve	2.07956e-05	1	CAWSLDWGGYEQYF
DO-KO Naïve	2.07956e-05	1	CTCSADWGGYEQYF
DO-KO Naïve	2.07956e-05	1	CAWAPGQGYEQYF
DO-KO Naïve	4.15913e-05	2	CASRQTGYEQYF
DO-KO Naïve	4.15913e-05	2	CASGLFYEQYF
DO-KO Naïve	4.15913e-05	2	CASSPGTGLYEQYF
DO-KO Naïve	8.31826e-05	4	CAWSPGTGGYEQYF
DO-KO Naïve	2.07956e-05	1	CASSLTGGYEQYF
DO-KO Naïve	0.000103978	5	CASGDRGGYEQYF
DO-KO Naïve	4.15913e-05	2	CASSLGGYEQYF
DO-KO Naïve	4.15913e-05	2	LCQQSVSYEQYF
DO-KO Naïve	4.15913e-05	2	CASGDGGGRESYEQYF
DO-KO Naïve	4.15913e-05	2	CASGDARLFSYEQYF
DO-KO Naïve	2.07956e-05	1	CASSLDWGFSYEQYF
DO-KO Naïve	4.15913e-05	2	CASSLGLGGSYEQYF
DO-KO Naïve	4.15913e-05	2	CASSLMGGSYEQYF
DO-KO Naïve	8.31826e-05	4	CASSLGGSYEQYF
DO-KO Naïve	4.15913e-05	2	CASSRSYEQYF
DO-KO Naïve	4.15913e-05	2	CASSQVLSSYEQYF
DO-KO Naïve	2.07956e-05	1	CASSLAPGSSYEQYF
DO-KO Naïve	2.07956e-05	1	CASSGQSSYEQYF
DO-KO Naïve	2.07956e-05	1	CASSLGSSYEQYF
DO-KO Naïve	4.15913e-05	2	CASSLVGSSYEQYF
DO-KO Naïve	4.15913e-05	2	CASSQGGSSYEQYF
DO-KO Naïve	2.07956e-05	1	CASSDGRGHSYEQYF
DO-KO Naïve	2.07956e-05	1	CAWSLTGGSYEQYF
DO-KO Naïve	2.07956e-05	1	CASSRQGAYEQYF
DO-KO Naïve	4.15913e-05	2	CASGDAGGHYEQYF
DO-KO Naïve	2.07956e-05	1	CASSLSPGTGNYEQYF
DO-KO Naïve	4.15913e-05	2	CASSLDFWGGYEQYF
DO-KO Naïve	2.07956e-05	1	CSSSRDKYEQYF
DO-KO Naïve	8.31826e-05	4	CGARDWGGADEQYF
DO-KO Naïve	2.07956e-05	1	CAWSLNGLGDEQYF
DO-KO Naïve	2.07956e-05	1	CASSPPGTGDEQYF
DO-KO Naïve	4.15913e-05	2	CASSQAGDEQYF
DO-KO Naïve	2.07956e-05	1	CTCSADNEQYF
DO-KO Naïve	4.15913e-05	2	CGAREGGWNEQYF
DO-KO Naïve	4.15913e-05	2	CASGDAGWEQYF
DO-KO Naïve	2.07956e-05	1	CASSDRDGEQYF
DO-KO Naïve	2.07956e-05	1	CAWSLDRAGEQYF
DO-KO Naïve	4.15913e-05	2	CASSQEGRGREQYF
DO-KO Naïve	4.15913e-05	2	CASSFWGASREQYF
DO-KO Naïve	2.07956e-05	1	CASSQGAREQYF
DO-KO Naïve	4.15913e-05	2	CASGDDRDEQYF
DO-KO Naïve	2.07956e-05	1	CASSGDRGGEQYF
DO-KO Naïve	4.15913e-05	2	CASGDVGGAGEQYF
DO-KO Naïve	4.15913e-05	2	CASSQEGGEQYF
DO-KO Naïve	2.07956e-05	1	CAWSLAGGAREQYF
DO-KO Naïve	4.15913e-05	2	CASGDEAGGREQYF
DO-KO Naïve	2.07956e-05	1	CAWSLQQQYF
DO-KO Naïve	4.15913e-05	2	CTCSGDWGGTGQLYF
DO-KO Naïve	4.15913e-05	2	CASSGTGGERLFF
DO-KO Naïve	4.15913e-05	2	CASSAGAHERLFF
DO-KO Naïve	4.15913e-05	2	CTCSAGQISNERLFF
DO-KO Naïve	4.15913e-05	2	CASSINNSNERLFF
DO-KO Naïve	4.15913e-05	2	CTCSDSGGSNERLFF
DO-KO Naïve	4.15913e-05	2	CASSRTGPNERLFF
DO-KO Naïve	4.15913e-05	2	CAWSRGTGTNERLFF
DO-KO Naïve	4.15913e-05	2	CASSRERAPLF
DO-KO Naïve	4.15913e-05	2	CAWAKTGQAPLF
DO-KO Naïve	4.15913e-05	2	CTCSAGTANQAPLF
DO-KO Naïve	4.15913e-05	2	CAWSREDDNQAPLF
DO-KO Naïve	4.15913e-05	2	CASSLDISGNTLYF
DO-KO Naïve	4.15913e-05	2	CASKDISGNTLYF
DO-KO Naïve	4.15913e-05	2	CASSMGESSGNTLYF
[truncated: 70,531 more rows]

## Sheet: S3 Data_Differencial Abundance
TCR-B Sequence	DO-KO_abundance	DO-WT_abundance	DO-KO_frequency	DO-WT_frequency	pValue	significance	fold_change
LCQQSPKQAPLF	45	0	0.000935804	0	2.22304e-12	A > B			Differential Abundance Settings
CASSILGGSSSYEQYF	35	0	0.000727847	0	7.59913e-10	A > B			# count: aminoAcid
CTCGTDYEQYF	35	0	0.000727847	0	7.59913e-10	A > B			# minimum total filter: 10
CASGVGLGGSYEQYF	28	0	0.000582278	0	5.63667e-08	A > B			# productive only: True
CASSQENSGYEQYF	26	0	0.000540687	0	1.97082e-07	A > B			# method: binomial
CASSQDAGVYEQYF	0	17	0	0.00042873	1.36846e-06	B > A	inf		# alternative: two-sided
CASSGRLGGSSYEQYF	22	0	0.000457504	0	2.51036e-06	A > B			# multiple test correction: bh
CASSSTGYEQYF	0	15	0	0.000378291	6.70018e-06	B > A	inf		# alpha (significance threshold): 0.01
CAWSLDWGDEQYF	20	0	0.000415913	0	9.16996e-06	A > B			# number of differentially abundant clones: 43
CASGEIGMEQYF	0	14	0	0.000353072	1.48257e-05	B > A	inf		# number of clones: 215
CGASTGAVSEQYF	0	14	0	0.000353072	1.48257e-05	B > A	inf		# DO-KO total count: 48,087
CASSQGTGGYERLFF	19	0	0.000395117	0	1.76306e-05	A > B			# DO-WT total count: 39,652
CASSPRDLEQYF	0	13	0	0.000327852	3.28051e-05	B > A	inf		# % of DO-KO excluded by minTotal value: 95.93
CASSFAGGPYEQYF	0	13	0	0.000327852	3.28051e-05	B > A	inf		# % of DO-WT excluded by minTotal value: 97.01
CASSSPGQGGSDYTF	18	0	0.000374322	0	3.40267e-05	A > B			# TCR Overlap: 0.175839706402
CASSIGGAYEQYF	18	0	0.000374322	0	3.40267e-05	A > B			# Morisita index: 0.236478987577
CTCSGDKSNERLFF	17	0	0.000353526	0	6.59051e-05	A > B			# Jaccard index: 0.0666929755328
CSSSQSASNTGQLYF	0	12	0	0.000302633	7.25887e-05	B > A	inf		# Bhattacharyya Distance: 1.79725448457
CASSLTGNTGQLYF	24	2	0.000499095	5.04388e-05	7.97916e-05	A > B	-9.89507
CTCSAAGTGGEQYF	15	0	0.000311935	0	0.000127628	A > B
CAWSLGTGEAPLF	15	0	0.000311935	0	0.000127628	A > B
CTCSDRDRGSSDYTF	16	0	0.00033273	0	0.000128059	A > B
CASGDHRGQGNTLYF	16	0	0.00033273	0	0.000128059	A > B
CASSRLGASSYEQYF	0	11	0	0.000277413	0.000160619	B > A	inf
CAWSLAGAGNTLYF	0	11	0	0.000277413	0.000160619	B > A	inf
CASSAAGSEQYF	0	11	0	0.000277413	0.000160619	B > A	inf
CASSLSSYEQYF	14	0	0.000291139	0	0.000235469	A > B
CASSLKGAEQYF	0	10	0	0.000252194	0.000355406	B > A	inf
CSSSRDSNNQAPLF	0	10	0	0.000252194	0.000355406	B > A	inf
CASSDWTDSGNTLYF	13	0	0.000270343	0	0.000435388	A > B
CASGDHGAGNTLYF	13	0	0.000270343	0	0.000435388	A > B
CASQGRERLFF	13	0	0.000270343	0	0.000435388	A > B
CASSLKTGGNQAPLF	13	0	0.000270343	0	0.000435388	A > B
CTCSAVRGRTEVFF	13	0	0.000270343	0	0.000435388	A > B
CASSSGTGGYEQYF	6	21	0.000124774	0.000529608	0.000751169	B > A	4.24454
CASGQTGAGNTLYF	12	0	0.000249548	0	0.000807136	A > B
CASSTGGSYEQYF	12	0	0.000249548	0	0.000807136	A > B
CASSDDQGRGNQAPLF	12	0	0.000249548	0	0.000807136	A > B
CASSRSSYEQYF	12	0	0.000249548	0	0.000807136	A > B
CTCSGGLGGLFEQYF	12	0	0.000249548	0	0.000807136	A > B
CASGGGSQNTLYF	16	1	0.00033273	2.52194e-05	0.00084881	A > B	-13.1934
CASGVPAENTLYF	11	0	0.000228752	0	0.00150087	A > B
CASSLGGQTYEQYF	11	0	0.000228752	0	0.00150087	A > B

## Sheet: S3 Data
	Fig 3A: % Proliferation - MLR			Fig 3B: % Proliferation - Autologous Stimulation			Fig 3C: ModFit Predicted Precursor Frequency			Fig3D: ModFit Predicted Precursor Frequency - autologous stimulation				Fig 3F: Productive Rearrangements	Fig 3G: Simpson's Diversity (1/D)
	DO-WT	DO-KO		DO-WT	DO-KO		DO-WT	DO-KO		DO-WT	DO-KO		DO-WT	30608	23696.7
	53.2	23.6		2.89	31.5		0.000463	0.0089		0.01416	0.4612		DO-KO	38296	25252.5
	39.6	9.94		3.64	15.1		0.012	0.0139		0	0.1443
	82.5	26.6		4	19		0.013393	0.0019		1e-05	0.0337
	61	3.14					0.003176	0.00598
	60.3	25.7					0.2368	0.0175
	40.4	16.8					0.6441	0.0136
	56.6	18.5					0.3282	0.0186
	51.9	8.51					0.5727	0.0264
	55	19.6
	30.7	5.67
	50	5.85
	39.4	8.39
