# Supplementary material for: Lack of the MHC class II chaperone H2-O causes susceptibility to autoimmune diseases
Source: PLoS Biol. 2020 Feb 18;18(2):e3000590. doi: 10.1371/journal.pbio.3000590 (PMC7028248; doi:10.1371/journal.pbio.3000590)
Supplement: S4 Data — (A) CII-specific CD4 (Live/Dead Dye− B220− CD11c− F480− CD8− CD4+CII Tetramer+) T cells were enriched from total naïve splenocytes via anti-PE bead pull-down after cells were labeled with CII(289–294)/DR1 tetramer. The total number of CII-specific CD4 T cells were calculated as described by Moon and colleagues [70]. Statistical significance was calculated using GraphPad Prism, unpaired t test, P value < 0.05, ±SEM. These data are depicted in Fig 4A. (B) Five naïve DR1+DO-WT and DR1+DO-KO mice were subcutaneously immunized with 100 μg of CII protein + CFA (1 mg/mL). Seven days postimmunization draining lymph nodes were harvested and pooled and stained for CII specificity: Live/Dead Dye− B220− CD11c− F480− CD8− CD4+CII Tetramer+. These data are depicted in Fig 4B. No statistical analysis was performed due to pooling of mice. CFA, Complete Freunds Adjuvant; CII, type II collagen; DO, H2-O; DR1, HLA-DR1; KO, knockout; PE, phycoerythrin; PF, precursor frequency; WT, wild-type. (XLSX) [file pbio.3000590.s013.xlsx]

## Sheet: S4 Data
	Fig 4A: Total #'s CII specific CD4 T cells in naïve mice			Fg 4B: CII Tet+ CD44+ (%)
	DR1+ DO-WT	DR1+DO-KO		DR1+ DO-WT	DR1+DO-KO
	900	198		0.75	1.69
	1201	600
	1280	701
	176	2310
	666	1660
	1161	2330
