# Supplementary material for: Lack of the MHC class II chaperone H2-O causes susceptibility to autoimmune diseases
Source: PLoS Biol. 2020 Feb 18;18(2):e3000590. doi: 10.1371/journal.pbio.3000590 (PMC7028248; doi:10.1371/journal.pbio.3000590)
Supplement: S5 Data — Draining lymph nodes from CIA diseased DR1+DO-WT and DR1+DO-KO mice were harvested and the total number of CII specific CD4 T cells (Live/Dead Dye− B220− CD11c− F480− CD8− CD4+CII Tetramer+) was assessed by flow cytometry. Total cell numbers were obtained by applying the CD4+CII+ percent to the total number of cells recovered from the draining lymph nodes. Statistical significance was calculated using GraphPad Prism, unpaired t test, P value < 0.05, ±SEM. These data are depicted in Fig 5C. CIA, collagen-induced arthritis; CII, type II collagen; DO, H2-O; DR1, HLA-DR1; KO, knockout; WT, wild-type. (XLSX) [file pbio.3000590.s014.xlsx]

## Sheet: S5 Data
	Fig 5C: # CD4+ CII Tetramer+ Cells in vivo labled from CIA diseased mice
	DR1+ DO-WT	DR1+ DO-KO
	492	2799
	3562	5732
	2987	1233
	1240	4515
	177	4457
	505	3836
