# Supplementary material for: Lack of the MHC class II chaperone H2-O causes susceptibility to autoimmune diseases
Source: PLoS Biol. 2020 Feb 18;18(2):e3000590. doi: 10.1371/journal.pbio.3000590 (PMC7028248; doi:10.1371/journal.pbio.3000590)
Supplement: S6 Data — (A) MOG-specific CD4 (Live/Dead Dye− B220− CD11c− F480− CD8− CD4+MOG Tetramer+) T cells were enriched from total naïve splenocytes via anti-PE bead pull-down after cells were labeled with MOG(35–55)/I-Ab tetramer. The total number of MOG-specific CD4 T cells was calculated as described by Moon and colleagues [70]. Statistical significance was calculated using GraphPad Prism, unpaired t test, P value < 0.05, ±SEM. These data are depicted in Fig 6A. (B) Three naïve DO-WT and DO-KO mice were subcutaneously immunized with 100 μg of MOG(35–55) peptide + CFA (1 mg/mL M. tuberculosis). Seven days postimmunization draining lymph nodes were harvested and pooled and stained for MOG specificity: Live/Dead Dye− B220− CD19− F480− CD8− CD4+MOG Tetramer+. Statistical significance was calculated using GraphPad Prism, unpaired t test, P value < 0.05, ±SEM. These data are depicted in Fig 6B. CFA, Complete Freuds Adjuvant; DO, H2-O; KO, knockout; MOG, myelin oligodendrocyte glycoprotein; PE, phycoerythrin; PF, precursor frequency; WT, wild-type. (XLSX) [file pbio.3000590.s015.xlsx]

## Sheet: S6 Data
	Fig 6A: # CD4+ MOG Tetramer+ Cells in Naïve mice			Fig 6B: % CD4+ MOG Tetramer+ Cells after in vivo boost
	DO-WT	DO-KO		DO-WT	DO-KO
	18	36		8.07	14.3
	18	87		11.5	16.5
	17	52		9.44	11.1
	41	61
	44	63
	17	23
	18	25
	29	17
