# Supplementary material for: Lack of the MHC class II chaperone H2-O causes susceptibility to autoimmune diseases
Source: PLoS Biol. 2020 Feb 18;18(2):e3000590. doi: 10.1371/journal.pbio.3000590 (PMC7028248; doi:10.1371/journal.pbio.3000590)
Supplement: S7 Data — (A) Visual scores of increasing paralyses in EAE-diseased DO-WT and DO-KO mice. Mice were immunized as described in Materials and methods and monitored daily for developing paralysis. Statistical significance was calculated using GraphPad Prism, two-way ANOVA, P value < 0.05, ±SEM. These data are depicted in Fig 7A. (C) Percentage of CNS infiltrating MOG-specific CD4+ (Live/Dead Dye− B220− CD11c− F480− CD8− CD4+MOG Tetramer+) cells recovered from individual mice after 10–12 days of EAE development. The total number of CNS infiltrating MOG-specific CD4+ T cells was generated by applying the percentage of MOG+CD4+ cells to the total number of CNS infiltrating lymphocytes. Statistical significance was calculated using GraphPad Prism, unpaired t test, P value < 0.05, ±SEM. These data are depicted in Fig 7C. (D) Percentage of CNS infiltrating MOG-specific CD4+ (Live/Dead Dye− B220− CD11c− F480− CD8− CD4+MOG Tetramer+) cells recovered from individual EAE-diseased DO-WT and DO-KO mice. The total number of CNS infiltrating MOG-specific CD4+ T cells was generated by applying the percentage of MOG+CD4+ cells to the total number of CNS infiltrating lymphocytes. Statistical significance was calculated using GraphPad Prism, unpaired t test, P value < 0.05, ±SEM. These data are depicted in Fig 7D. CNS, central nervous system; DO, H2-O; EAE, experimental autoimmune encephalomyelitis; KO, knockout; MOG, myelin oligodendrocyte glycoprotein; WT, wild-type. (XLSX) [file pbio.3000590.s016.xlsx]

## Sheet: S7 Data
	Fig 7C: MOG+CD4+ Total Cell # (10-12 Days)			Fig 7C: MOG+CD4+ % (10-12 Days)			Fig 7D: MOG+CD4+ Total Cell #			Fig 7D: Total MOG+CD4+ %
	DO-WT	DO-KO		DO-WT	DO-KO		DO-WT	DO-KO		DO-WT	DO-KO
	3920	163520		0.0028	0.0292		125760	167400		0.0875441	0.2157
	16800	661760		0.0084	0.1034		38280	124800		0.115815	0.145486
	79704	775440		0.0324	0.0718		711720	435480		0.0309927	0.04572
	19548	816000		0.0362	0.1632		426000	346560		0.00833565	0.0280161
	26	7035		0.0002	0.0335		166320	744000		0.0524	0.093
	11840	159096		0.0296	0.1894		317350	1300833		0.0174	0.039
	352	809640		0.0022	0.3114		306500	137200		0.1318	0.1146
							419500	447500		0.142	0.0912
							521333	220000		0.0378	0.1488
							3920	1852000		0.0002	0.0335
							16800	163520		0.0296	0.1894
							79704	661760		0.0022	0.3114
							547080	775440		0.192333	0.520333
							19548	816000		0.204333	0.196
										0.279667	0.298333
										0.260667	0.00033333
										0.00033333	0.146667
										0.0028	0.3704
										0.0084	0.0292
										0.0324	0.1034
										0.141	0.0718
										0.0362	0.1632

## Sheet: S7 Data_Disease Curve Data
		DO-KO									DO-WT
	Day 0	0	0	0	0	0	0	0	0		0	0	0	0	0	0	0	0
	Day 1	0	0	0	0	0	0	0	0		0	0	0	0	0	0	0	0
	Day 2	0	0	0	0	0	0	0	0		0	0	0	0	0	0	0	0
	Day 3	0	0	0	0	0	0	0	0		0	0	0	0	0	0	0	0
	Day 4	0	0	0	0	0	0	0	0		0	0	0	0	0	0	0	0
	Day 5	0	0	0	0	0	0	0	0		0	0	0	0	0	0	0	0
	Day 6	0	0	0	0	0	0	0	0		0	0	0	0	0	0	0	0
	Day 7	0	0	0	0	0	0	0	0		0	0	0	0	0	0	0	0
	Day 8	0	0	0	0	0	0	0	0		0	0	0	0	0	0	0	0
	Day 9	0	0	0	0	0	0	0	0		0	0	0	0	0	0	0	0
	Day 10	0	0.5	0	0.5	0.5	0	0	0		0	0	0	0	0	0	0	0
	Day 11	1	0.5	0	1.5	1.5	0	0	0		0	0	0	0.5	0	0	0	0
	Day 12	1.5	2	1.5	3	3	0.5	0	0.5		0	0	0	1	0	0	0	0
	Day 13	3	2.5	2.5	3	3	0.5	0	1		0	0	0.5	2.5	0	0	0	0
	Day 14	3	2.5	2.5	3	3	0.5	0	1		0	0	0.5	2.5	0	0	0	0
	Day 15	3	3	3	3	3	1	0	2		0	0	1	3	0	0	0	0
	Day 16	3.5	3	3	3.5	3	2.5	0	3		0	0	2.5	3.5	1	0	0	0.5
	Day 17	3.5	3	3	3.5	3	2.5	0	2.5		0	0	2.5	3.5	1	0	0	0
		Analysis: Graph Pad Prism
		2-way ANOVA analysis, P-value <0.05 threshold
