# Supplementary material for: Lack of the MHC class II chaperone H2-O causes susceptibility to autoimmune diseases
Source: PLoS Biol. 2020 Feb 18;18(2):e3000590. doi: 10.1371/journal.pbio.3000590 (PMC7028248; doi:10.1371/journal.pbio.3000590)
Supplement: S8 Data — APCs were isolated from either CNS tissue (B) or draining lymph nodes (C) of EAE-diseased DO-WT and DO-KO mice via Thy1.2 depletion (StemCell Technologies). MOG-specific CD4 T cells were isolated (CD4+ Isolation kit, StemCell Technologies) from the spleens of naïve 2D2 mice. Each condition was plated in triplicate. Cells were cocultured for 48 hours and CD69 expression was evaluated (Live/Dead Dye− B220− CD11c− F480− CD8− CD4+CD69+). Statistical significance was calculated using GraphPad Prism, unpaired t test, P value < 0.05, ±SEM. These data are depicted in Fig 8C and 8D. APC, antigen-presenting cell; CNS, central nervous system; DO, H2-O; KO, knockout; MOG, myelin oligodendrocyte glycoprotein. (XLSX) [file pbio.3000590.s017.xlsx]

## Sheet: S8 Data
	Fig 8B	Brain APCs (x105)		DO-WT				DO-KO
		0		0.39	0.27	0.087		0.24	0.31	0.55
		0.25		9.48	7.29	6.39		5.86	4.31	6.48
		0.5		12.8	10.9	11.5		6.25	6.73	6.14
		1		19.5	20.1	21.6		12	9.63	13.1
	Fig 8C	dLN APCs (x105)		DO-WT				DO-KO
		0		0.39	0.27	0.087		0.39	0.27	0.087
		0.25		0.28	0.53	0.37		0.57	0.46	0.32
		0.5		0.39	0.76	0.54		0	0.17	0.69
		1		0.52	0.48	0.24		0.24	0.1	0.41
