# Supplementary material for: Lack of the MHC class II chaperone H2-O causes susceptibility to autoimmune diseases
Source: PLoS Biol. 2020 Feb 18;18(2):e3000590. doi: 10.1371/journal.pbio.3000590 (PMC7028248; doi:10.1371/journal.pbio.3000590)
Supplement: S9 Data — Replicate data for the in vitro Treg suppression assay. CD4+CD25+ Tregs (StemCell Technologies) were isolated from DO-WT and DO-KO mice and cocultured with various concentrations of proliferation dye-stained conventional CD4 (CD4+CD25−) T cells (StemCell Technologies) isolated from a DO-WT mouse. Proliferation was assessed via proliferation dye dilution. Statistical significance was calculated using GraphPad Prism, unpaired t test, P value < 0.05, ±SEM. Data are depicted in S2 Fig. DO, H2-O; KO, knockout; Treg, regulatory T cell; WT, wild-type. (XLSX) [file pbio.3000590.s018.xlsx]

## Sheet: S9 Data
	Treg:Tconv ratio		DO-KO				DO-WT				Postive Control	Negative Control
	1:1		41.8658	47.3265	56.2002		56.2002	54.0387	58.9306		72.6	2.66
	1:2		11.6041	12.5142	10.9215		27.9863	16.3823	20.7053
	1:4		9.32878	4.89192	6.82594		3.86803	8.98749	6.71217
	1:8		2.95791	0.910125	2.61661		4.09556	4.09556	3.2992
