# Supplementary material for: Lack of the MHC class II chaperone H2-O causes susceptibility to autoimmune diseases
Source: PLoS Biol. 2020 Feb 18;18(2):e3000590. doi: 10.1371/journal.pbio.3000590 (PMC7028248; doi:10.1371/journal.pbio.3000590)
Supplement: S10 Data — Spleen from 4 naïve DO-WT and DO-KO mice were harvested and total cells isolated. Cells were stained for the detection of: CD3+ T cells (Live/Dead dye−B220−CD11c−F480−CD3+), double negative (DN) T cells (Live/Dead dye−B220−CD11c−F480−CD3+CD4−CD8−), CD4 T cells (Live/Dead dye−B220−CD11c−F480−CD3+CD4+CD8−), CD8 T cells (Live/Dead dye−B220−CD11c−F480−CD3+CD4−CD8+), and B cells (Live/Dead dye−B220+F480−CD11c−CD3−CD4−CD8−). Statistical significance was calculated using GraphPad Prism, unpaired t test, P value < 0.05. Error is represented as ±standard error mean (±SEM). These data are depicted in S3 Fig. DO, H2-O; DR1, HLA-DR1; KO, knockout; WT, wild-type. (XLSX) [file pbio.3000590.s019.xlsx]

## Sheet: S10 Data
	CD3%			CD4%			CD8%			DN%			B cell%
	DO-WT	DO-KO		DO-WT	DO-KO		DO-WT	DO-KO		DO-WT	DO-KO		DO-WT	DO-KO
	25.3	29.3		63.3	77.7		30.1	16.6		5.19	4.35		64.5	48.1
	26.7	28.8		73.2	74.6		22.4	20.7		3.26	3.46		55.2	58.6
	30.7	29.3		79.9	77.3		16.1	19		3.06	2.65		46	57.3
	27	28		52.6	77.1		42.5	19		3.17	2.85		58.3	58.1
