# Supplementary material for: Lack of the MHC class II chaperone H2-O causes susceptibility to autoimmune diseases
Source: PLoS Biol. 2020 Feb 18;18(2):e3000590. doi: 10.1371/journal.pbio.3000590 (PMC7028248; doi:10.1371/journal.pbio.3000590)
Supplement: S11 Data — Individual data showing the total weight of 10 brains from diseased DO-WT and DO-KO mice. After PBS flushing, brains were weighed using a calibrated bench-top scale. The total number of CNS infiltrating lymphocytes was calculated by applying the lymphocyte gate percentage generated in FlowJo to the total recovered mononuclear cell concentration calculated after Percoll gradient recovery. Statistical significance was calculated using GraphPad Prism, unpaired t test, P value < 0.05. Error is represented as ±standard error mean (±SEM). These data are depicted in S5 Fig. CNS, central nervous system; DO, H2-O; EAE, experimental autoimmune encephalomyelitis; KO, knockout; WT, wild-type. (XLSX) [file pbio.3000590.s020.xlsx]

## Sheet: S11 Data
	Brain Weights (mg)			# Lymphocytes recovered (all experiments)			# Lymphoctyes recovered (10-12 weeks)
	DO-WT	DO-KO		DO-WT	DO-KO		DO-WT	DO-KO
	0.47	0.16		2400000	1800000		1400000	2000000
	0.45	0.46		2200000	3200000		2000000	2460000
	0.28	0.5		5400000	3800000		2460000	540000
	0.46	0.46		3000000	3800000		540000	130000
	0.49	0.47		4400000	5000000		130000	400000
	0.45	0.48		1650000	2500000		400000	160000
	0.28	0.44		1500000	700000		160000	2600000
	0.49	0.47		1500000	1500000
	0.46	0.44		2000000	1500000
	0.48	0.51		1400000	5000000
				2000000	5600000
				2460000	6400000
				3880000	10800000
				540000	5000000
				130000	210000
				400000	840000
				160000	2600000
