# Supplementary material for: Lack of the MHC class II chaperone H2-O causes susceptibility to autoimmune diseases
Source: PLoS Biol. 2020 Feb 18;18(2):e3000590. doi: 10.1371/journal.pbio.3000590 (PMC7028248; doi:10.1371/journal.pbio.3000590)
Supplement: S12 Data — Replicate data for MOG(35–55) peptide pulsing experiment indicating that both DO-WT and DO-KO B cells induce the same level of CD69 expression on MOG-specific CD4 T cells (Live/Dead Dye−B220−CD11c−F480−CD8−CD4+CD69+) when pulsed with a known concentration of MOG(35–55) peptide. Statistical significance was calculated using GraphPad Prism, unpaired t test, P value < 0.05. Error is represented as ±standard error mean (±SEM). These data are depicted in S6 Fig. DO, H2-O; KO, knockout; MOG, myelin oligodendrocyte glycoprotein; WT, wild-type. (XLSX) [file pbio.3000590.s021.xlsx]

## Sheet: S12 Data
	MOG35-55 (uM)		DO-WT				DO-KO
	0		0.39	0.27	0.087		0.24	0.31	0.55
	0.01		2.87	2.54	3.86		4.28	3.4	4.58
	0.1		13.5	14.8	18.4		17.9	21.1	23.7
	0.5		56.9	58.1	57.3		62.8	60.4	62.6
	1		63.4	64.6	68.7		70.4	67	68.3
	10		82.3	81.1	82.1		81.2	82.2	80.8
